# Supplementary material for: 3D imaging of the pregnant uterus reveals an extensively invasive mouse placenta and early CXCL12-CXCR4 requirement
Source: bioRxiv. 2026 Apr 9:2026.04.06.716785. Preprint. [Version 1] doi: 10.64898/2026.04.06.716785 (PMC13081843; doi:10.64898/2026.04.06.716785)
Supplement: Supplement 6 [file media-6.xlsx]

## Sheet: Fig_1F+J_Extended_1B
non-pregnant/uterine horn	non-pregnant/average_pregnancy_half_litter	E6.5	E6.5_enveloped	E8.5	E8.5_enveloped	E12.5	E12.5_enveloped	E12.5_enter_placenta	E12.5_enveloped_enter	E14.5	E14.5_enveloped	E14.5_enter_placenta	E14.5_enveloped_enter
22	3.66667	9	0	10	0	16	8	13	8	13	10	8	10
24	4	10	0	11	0	16	8	11	8	17	10	12	10
28	4.66667	8	0	12	0	18	9	12	9	15	11	12	11
19	3.16667	8	0	10	0	17	8	12	8	18	8	12	8
21	3.5	7	0	10	0	15	8	14	8	16	9	10	9
22	3.66667	6	0	11	0	16	10	14	10	18	9	12	9
20	3.33333			8	0	14	6	12	6	15	9	9	9
23	3.83333			8	0	17	7	10	7	16	10	10	10
21	3.5					18	12	12	12	17	12	12	12
						16	7	10	7	16	9	11	9
						15	7	11	7	16	9	10	9
						17	8	12	8	14	10	11	10
						13	8	14	8

## Sheet: Fig_1G
E6.5_myometrium	E6.5_trophoblast	E8.5_myometrium	E8.5_trophoblast	E12.5_myometrium	E12.5_trophoblast	E14.5_myometrium	E14.5_trophoblast	E6.5_normalized_section	E8.5_normalized_section	E12.5_normalized_section
963	113	685	89.6	1115	892	450	400	0.0221092	0.0720005	0.124261
921	65.1	592	350	1001	790	598	569	0.0231494	0.021257	0.209966
741	48.6	615	64.6	1069	922	569	500	0.0221834	0.0813413	0.22006
875	116	813	167	920	811	525	469	0.0226165	0.0563205	0.168598
801	132	818	183	791	686	552	494		0.0719145	0.189115
751	95	819	222	671	609	408	355		0.0625002	0.286334
		959	100	896	856	583	453		0.0987408	0.157516
		906	351	1105	1019	544	499			0.208912
				1061	993	584	378			0.233864
				1013	787	410	405			0.233864
				1104	872	462	418
				1108	1005	522	490
				1044	965	595	471

## Sheet: Fig_1L_3G_normalized
ID	Genotype	IIS (left) (x)	IIS (left) (y)	IIS (left) (z)	IIS (right) (x)	IIS (right) (y)	IIS (right) (z)	placenta (x)	placenta (y)	placenta (z)	myometrium (x)	myometrium (y)	myometrium (z)	front (x)	front (y)	front (z)	back (x)	back (y)	back (z)
12-5A	mutant	-10500	22800	2306	7681	19000	2306	-10500	19600	2306	-11600	18900	2616	10300	19600	4441	-7853	20700	824
12-5B	wild type	-12800	12000	2653	-14600	16800	2653	-12500	14800	2828	-11200	15600	2601	-13800	14200	5538	-13700	14700	366
12-5C	heterozygous	-11700	5754	2351	-10900	1545	2078	-13200	3120	2496	-14200	1847	2518	-11300	3514	4508	-12400	3587	321
12-5D	mutant	-12400	18600	1921	-9290	15700	1921	-12000	15500	2226	-13000	14300	2488	-11400	14400	3986	-10900	17500	979
12-5E	wild type	-9499	27300	2801	-8987	22100	2801	-10400	24000	2441	-12000	24000	1621	-9959	24500	5263	-8816	24600	334
12-5F	heterozygous	-11800	14800	2650	-7961	17200	3245	-8692	14200	3275	-8389	13200	2022	-988	16400	1175	-8995	14400	4250
12-5G	heterozygous	-8943	24000	2798	-11200	20300	3598	-11200	23000	3098	-12500	23000	3523	-11000	22600	1336	-9483	22000	5276
12-5H	wild type	-13000	19900	1933	-12600	14700	3113	-11600	17600	2538	-10100	17100	3101	-12900	17500	4993	-12100	17300	631
12-5I	heterozygous	-9098	15400	3566	-10300	20600	2106	-10600	17600	3656	-12000	16700	2258	-9671	17800	459	-10300	17800	5853
12-5J	wild type	-13500	16500	2930	-9252	14800	2962	-11900	14400	2240	-12500	13100	3080	-11200	15800	4222	-11500	14800	549
12-5K	mutant	-9451	16000	3080	-13800	18500	2182	-12000	16400	3149	-13200	15400	3169	-10100	18000	4784	-12200	16700	359
12-5L	mutant	-11270.3	23793.7	2176.53	8765.97	18846.7	1919.17	-11479.5	19956.3	2612.12	-13798.8	18886.6	2386.98	9408.66	18351.9	4338.28	-8657.48	22862.1	1578.68
12-5M	mutant	-12389.4	18166	2180.61	-9202.58	15695.5	2170.55	-11801.6	15448.4	2231.92	-12856.9	14329.2	2104.89	-11385.4	14262.6	4108.38	-10806.3	17840.6	759.617
12-5N	mutant	-9322.63	16225.6	3018.12	-13855.3	18402	2250.53	-12003	16501.6	3085.71	-13435.7	15097.6	3230.92	-10340	18233	4779.79	-12260.8	16662.8	412.399

## Sheet: Fig_1L_3G_artery
ID	X	Y	Z
12-5A	-9687.68	19321.5	646.947
12-5A	-9716.1	19308	666.784
12-5A	-9665.33	19369.6	565.877
12-5A	-10458.2	19455.7	688.671
12-5A	-10281.2	19435.5	648.307
12-5A	-10015.9	19452.9	716.148
12-5A	-10008.9	19440.9	717.586
12-5A	-9858.08	19422	640.754
12-5A	-9765.13	19479	567.578
12-5A	-9610.25	19501.8	617.299
12-5A	-9638.25	19486	670.14
12-5A	-10478.6	19565.6	600.752
12-5A	-10431.8	19601.4	685.206
12-5A	-10334.3	19590.9	579.14
12-5A	-10400.3	19597.7	628.806
12-5A	-10302.7	19570.4	631.042
12-5A	-10351.9	19564.9	643.828
12-5A	-10375.2	19567.3	675.415
12-5A	-10359.8	19565.4	679.317
12-5A	-10340.7	19565.2	692.531
12-5A	-10277.7	19598.4	563.75
12-5A	-10251.6	19587.3	602.762
12-5A	-10288.2	19573.2	623.78
12-5A	-10119.9	19586	650.598
12-5A	-10155.3	19607.5	666.548
12-5A	-10090.2	19550.5	673.521
12-5A	-9799.19	19532.9	563.75
12-5A	-9785.82	19587.7	570.305
12-5A	-9795.77	19591.4	652.599
12-5A	-9685.25	19542.6	572.737
12-5A	-9743.84	19568.6	575.642
12-5A	-9746.92	19571.3	625.875
12-5A	-10646.3	19699.7	641.214
12-5A	-10642.6	19645.6	683.481
12-5A	-10621.6	19621	704.427
12-5A	-10556.3	19689.1	679.186
12-5A	-10514.9	19660.9	701.706
12-5A	-10487.7	19617.6	563.75
12-5A	-10486.8	19694.1	563.75
12-5A	-10498.1	19704.1	617.969
12-5A	-10505.4	19699.9	662.153
12-5A	-10479.7	19642.7	673.79
12-5A	-10452.2	19616.8	681.947
12-5A	-10503.2	19656.8	700.475
12-5A	-10408.3	19647.8	703.046
12-5A	-10451.8	19692.3	714.875
12-5A	-10410.3	19612.3	722.131
12-5A	-10392.9	19661.5	606.938
12-5A	-10335.4	19618.5	621.387
12-5A	-10391.5	19669.1	624.981
12-5A	-10396.9	19635.4	645.24
12-5A	-10330.3	19616.9	663.74
12-5A	-10397.9	19624.9	720.96
12-5A	-10201.2	19644.1	563.75
12-5A	-10275.9	19649.1	563.75
12-5A	-10291	19684.5	563.75
12-5A	-10252.8	19691.5	563.75
12-5A	-10208.1	19642.8	611.149
12-5A	-10242.8	19641.4	626.183
12-5A	-10279.1	19622.2	640.87
12-5A	-10207.3	19621.7	677.722
12-5A	-10194.9	19681.9	563.75
12-5A	-9926.75	19698.7	563.75
12-5A	-9882.93	19631.9	563.75
12-5A	-9839.46	19613.9	576.284
12-5A	-9881.38	19631.9	598.111
12-5A	-9833.57	19615.5	625.173
12-5A	-9819.43	19665.1	639.265
12-5A	-9819.05	19664.6	677.013
12-5A	-9639.26	19674.5	650.064
12-5A	-10778.9	19777.2	682.967
12-5A	-10645	19738	619.974
12-5A	-10663.7	19746.9	617.774
12-5A	-10589	19739.1	705.796
12-5A	-10495.4	19752.6	577.731
12-5A	-10346.3	19760.2	563.75
12-5A	-10378.2	19795.9	563.75
12-5A	-10310.5	19806.9	563.75
12-5A	-10391.3	19809	563.75
12-5A	-10322	19814.9	590.096
12-5A	-10219.1	19724.3	563.75
12-5A	-10236.8	19741.1	563.75
12-5A	-10263.7	19766.2	563.75
12-5A	-9942.05	19722	563.75
12-5A	-9898.08	19793.8	674.898
12-5A	-9836.53	19723.5	646.2
12-5A	-10765.6	19885.3	563.75
12-5A	-10747.8	19896.6	643.789
12-5A	-10698.7	19889.2	616.449
12-5A	-10686.5	19884.2	628.649
12-5A	-10687.8	19843.8	636.097
12-5A	-10668.9	19855.6	649.525
12-5A	-10703.7	19911.6	649.308
12-5A	-10523.1	19854.5	563.75
12-5A	-10534.9	19887.6	563.75
12-5A	-10540	19903.2	563.75
12-5A	-10590.1	19894.9	565.202
12-5A	-10411.3	19834.8	563.75
12-5A	-10416	19881.7	563.75
12-5A	-10409.3	19911.3	563.75
12-5A	-10335.4	19847.6	572.632
12-5A	-10339.4	19875.6	585.76
12-5A	-10319.2	19921.4	689.206
12-5A	-10275.6	19910.7	635.522
12-5A	-10266.1	19897.9	687.048
12-5A	-10104	19837.8	563.75
12-5A	-10015	19878.5	563.75
12-5A	-9950.85	19826.1	691.473
12-5A	-9949.97	19827.7	711.977
12-5A	-10743.8	20025.2	563.75
12-5A	-10731.3	19937.1	611.594
12-5A	-10755.6	19965.6	614.714
12-5A	-10740.3	19992.7	614.337
12-5A	-10745.2	19950	640.17
12-5A	-10745	20009	645.668
12-5A	-10693.3	19934.4	563.75
12-5A	-10536.3	19935.8	563.75
12-5A	-10509.9	19974	563.75
12-5A	-10567	19945.2	566.302
12-5A	-10597.6	19987.5	568.263
12-5A	-10399.8	19933.4	563.75
12-5A	-10301.1	19975.9	563.75
12-5A	-10336.3	19924.6	573.749
12-5A	-10338.1	19935	677.346
12-5A	-10372.7	20021.3	691.28
12-5A	-10373.2	19993.5	694.503
12-5A	-10309.2	19934	705.934
12-5A	-10382.2	20016.2	710.677
12-5A	-10250.5	19963.1	681.669
12-5A	-10271.8	19969.5	689.182
12-5A	-10289.6	19979.8	699.309
12-5A	-10209.4	19946.5	721.236
12-5A	-10117.8	19980.4	570.948
12-5A	-10132	20001.9	604.059
12-5A	-10140.4	20018.4	616.275
12-5A	-10159.2	20020.4	667.786
12-5A	-10161.3	20021.4	683.021
12-5A	-10015.6	19934.5	563.75
12-5A	-10016.7	19993.9	585.465
12-5A	-9610.25	20019.2	691.77
12-5A	-10736.9	20110.6	563.75
12-5A	-10735.6	20098.7	568.033
12-5A	-10750.5	20100	621.623
12-5A	-10744.9	20066.6	645.307
12-5A	-10651.2	20039.8	563.75
12-5A	-10671.7	20061.2	563.75
12-5A	-10531.6	20116.1	659.422
12-5A	-10470.3	20129.6	622.889
12-5A	-10506	20119.5	646.454
12-5A	-10312.6	20083	623.555
12-5A	-10315.8	20062.7	681.794
12-5A	-10354.2	20094.1	681.462
12-5A	-10318.8	20038.7	718.113
12-5A	-10206.4	20110.6	563.75
12-5A	-10264.3	20097.4	577.895
12-5A	-10286	20092.8	646.517
12-5A	-10280.2	20110.5	655.658
12-5A	-10129.6	20105.5	563.75
12-5A	-10174.6	20119.1	563.75
12-5A	-10118.7	20124.3	570.122
12-5A	-10144.4	20034.4	606.168
12-5A	-10144.4	20026.2	635.641
12-5A	-10759.5	20217.4	563.75
12-5A	-10748.2	20210.5	605.299
12-5A	-10689.1	20167.5	563.75
12-5A	-10623.5	20196	703.796
12-5A	-10518.8	20193.2	563.75
12-5A	-10556.2	20219.8	571.74
12-5A	-10520.7	20201.7	647.901
12-5A	-10607.4	20145.9	696.746
12-5A	-10552.6	20195.6	717.444
12-5A	-10486.5	20211.1	610.926
12-5A	-10303.9	20130.4	563.75
12-5A	-10403.3	20168.9	563.75
12-5A	-10331.7	20132	640.465
12-5A	-10201.9	20159.5	577.841
12-5A	-10282	20153	604.396
12-5A	-10228.4	20136.2	606.315
12-5A	-10297.5	20147	623.384
12-5A	-10153.5	20149.2	563.75
12-5A	-9900.36	20209.2	658.439
12-5A	-10733.4	20243.9	563.75
12-5A	-10619.3	20276.6	601.266
12-5A	-10653.9	20300.7	607.254
12-5A	-10611.9	20298.4	563.75
12-5A	-10553.2	20320.3	563.75
12-5A	-10586.3	20239.1	578.795
12-5A	-10382	20242.8	563.75
12-5A	-10799.6	20412	563.75
12-5A	-10749.4	20360.3	637.208
12-5A	-10782.9	20397.7	640.719
12-5A	-10687.6	20375.3	606.814
12-5A	-10713.8	20343.7	622.638
12-5A	-10401	20343.5	563.75
12-5A	-10615.3	20540	563.75
12-5A	-10666.8	20530.6	626.128
12-5A	-10678.5	20543.3	633.489
12-5A	-10559.5	20502	572.118
12-5A	-10582.5	20506.2	600.548
12-5A	-10610.7	20509	615.474
12-5A	-10468.1	20479	563.75
12-5A	-10367.5	20452.9	653.328
12-5A	-9807.36	20477.1	563.75
12-5A	-9807.25	20460.5	673.647
12-5A	-10867	20599.2	600.888
12-5A	-10882.3	20575.2	604.772
12-5A	-10892	20546.7	608.105
12-5A	-10827.9	20590	649.938
12-5A	-10827.1	20632.8	705.588
12-5A	-10804.7	20613.7	563.75
12-5A	-10752.6	20647.6	621.779
12-5A	-10644.2	20591.4	605.078
12-5A	-10702	20610.2	650.466
12-5A	-10574.6	20549.6	563.75
12-5A	-10103	20597.2	604.722
12-5A	-10157.2	20618.8	629.578
12-5A	-10103	20602.4	633.681
12-5A	-10141.4	20607.3	635.564
12-5A	-10102.8	20617.8	654.181
12-5A	-10063.3	20589.7	563.75
12-5A	-10010.9	20628.1	563.75
12-5A	-10036.6	20647.1	563.75
12-5A	-10051.5	20633.2	595.878
12-5A	-10067.6	20618.4	622.666
12-5A	-10090.3	20634.9	663.474
12-5A	-10673.7	20729.8	563.75
12-5A	-10627.6	20751.6	563.75
12-5A	-10650.6	20669.3	566.521
12-5A	-10601.4	20748.2	669.318
12-5A	-10607.8	20696.5	690.562
12-5A	-10216.5	20725.7	686.014
12-5A	-10114.9	20665.6	563.75
12-5A	-10115.2	20730.9	590.806
12-5A	-10117.4	20667.7	600.711
12-5A	-10173	20723.4	630.746
12-5A	-10141.9	20715.8	633.533
12-5A	-10177.8	20724.2	645.319
12-5A	-10162.5	20656.1	654.648
12-5A	-10139.7	20701.7	670.634
12-5A	-10138.5	20737.9	678.915
12-5A	-10077.6	20659.3	563.75
12-5A	-10072.7	20742.1	628.887
12-5A	-10057	20681.6	670.544
12-5A	-10645.8	20830.9	563.75
12-5A	-10641.7	20848.2	696.662
12-5A	-10607	20810.5	681.66
12-5A	-10488	20847.1	563.75
12-5A	-10248.7	20765.2	676.653
12-5A	-10093.4	20761	612.371
12-5A	-10141.7	20776.1	610.213
12-5A	-10108.8	20770.8	641.996
12-5A	-10135.6	20777.9	642.751
12-5A	-10160.6	20785.6	644.365
12-5A	-10193.5	20795	648.857
12-5A	-10165	20781.6	695.608
12-5A	-9985.79	20764.4	563.75
12-5A	-9975.34	20797.4	563.75
12-5A	-9895.6	20806.3	563.75
12-5A	-9827.61	20780.5	563.75
12-5A	-9842.24	20806.9	563.75
12-5A	-9693.7	20755.4	563.75
12-5A	-9760.97	20803.1	563.75
12-5A	-10520.6	20909.3	685.323
12-5A	-10490.7	20867.4	563.75
12-5A	-10436.1	20982.8	612.804
12-5A	-10459.4	20981.9	625.781
12-5A	-10481.4	20968.7	645.662
12-5A	-10258.6	21068.2	602.207
12-5A	-10203.6	21114	628.801
12-5A	-10156.7	21149.4	622.456
12-5A	-10173.5	21174.5	563.75
12-5A	-10104.4	21179	617.652
12-5A	-10028.8	21249.3	563.75
12-5A	-10030.9	21244.8	606.592
12-5A	-9998.97	21263.8	621.306
12-5A	-9929.29	21303.5	579.016
12-5A	-9887.79	21347	625.625
12-5A	-9857.84	21302.9	578.414
12-5A	-9831.58	21308.3	616.261
12-5A	-9860.27	21303.3	623.46
12-5A	-9798.41	21290.9	710.459
12-5A	-9744.07	21368.7	563.75
12-5A	-9749.66	21319.1	566.935
12-5A	-9749.31	21320.1	584.594
12-5A	-9748.92	21320.1	601.77
12-5A	-9626.45	21308	563.75
12-5A	-9781.71	21405.8	563.75
12-5A	-9739.71	21404	563.75
12-5A	-9638.85	21421.7	563.75
12-5A	-9610.25	21435.6	563.75
12-5A	-9630.48	21441.4	563.75
12-5A	-9663.11	21446.4	563.75
12-5A	-9610.25	21461	563.75
12-5A	-9610.25	21479	647.965
12-5A	-9639.75	21510.5	563.75
12-5A	-9610.25	21527.4	563.75
12-5A	-9655.95	21505.8	620.678
12-5A	-9610.25	21508.6	622.575
12-5A	-9630.07	21487.4	644.35
12-5A	-9634.89	21534.7	655.933
12-5A	-9610.25	21536.2	660.485
12-5A	-9683.16	19189.2	860.763
12-5A	-10005.1	19428.2	725.289
12-5A	-10456.8	19548.2	765.753
12-5A	-10498.7	19581.7	787.543
12-5A	-10455.1	19550.1	797.512
12-5A	-10484.1	19564	799.979
12-5A	-9671.65	19515.7	751.125
12-5A	-9659.7	19537.7	811.022
12-5A	-9665.11	19520	831.744
12-5A	-10674.6	19660.8	819.025
12-5A	-10652.8	19616.2	857.317
12-5A	-10550	19648.5	742.201
12-5A	-10546.8	19664.5	766.952
12-5A	-10533.4	19619	798.212
12-5A	-10638	19741.7	740.995
12-5A	-10686.8	19785.1	770.423
12-5A	-10579.1	19721.2	740.785
12-5A	-10518	19782.9	849.343
12-5A	-10663.3	19912.9	768.63
12-5A	-10515.7	19916.9	843.326
12-5A	-10468.1	19867	830.364
12-5A	-10492.7	19863.6	835.678
12-5A	-10446.9	19905.5	847.905
12-5A	-10480.1	19838.4	874.422
12-5A	-10309	19914.2	789.617
12-5A	-10326.4	19914.8	816.484
12-5A	-10354.4	19918.8	864.516
12-5A	-10237.8	19889.2	735.988
12-5A	-10243.3	19893	782.192
12-5A	-10265.3	19895.7	819.528
12-5A	-10291.6	19891.4	834.276
12-5A	-9966.33	19868.8	751.421
12-5A	-9655.92	19914.4	803.429
12-5A	-9621.74	19874.3	824.258
12-5A	-9626.76	19882.6	859.173
12-5A	-10762.1	19991.5	854.378
12-5A	-10664.7	20008.1	867.432
12-5A	-10588.8	19976.3	818.893
12-5A	-10511.9	19942.1	826.18
12-5A	-10437	19990.9	780.472
12-5A	-10471.1	20006.8	799.099
12-5A	-10453.3	20015.4	803.222
12-5A	-10432.6	19943.5	821.845
12-5A	-10493.4	19989.9	844.813
12-5A	-10470.4	20005.4	859.547
12-5A	-10465.6	19928	861.781
12-5A	-10371.3	20024.5	731.267
12-5A	-10359.7	19991	826.661
12-5A	-10385.5	19932.4	855.362
12-5A	-10391.8	19944	865.385
12-5A	-10363.5	20002.6	871.068
12-5A	-10351.4	19934.7	881.138
12-5A	-10257.3	19941.2	749.442
12-5A	-10214.7	19945.9	762.184
12-5A	-10219.4	19945.8	786.41
12-5A	-10292.6	19952.4	847.619
12-5A	-9687.14	19989.1	824.62
12-5A	-9687.19	19987.4	845.936
12-5A	-9690.8	19944.5	857.636
12-5A	-9663.65	19924.6	829.267
12-5A	-9670.29	19931.1	860.058
12-5A	-10750.6	20127.6	788.707
12-5A	-10753.8	20108	801.831
12-5A	-10763.9	20065.6	835.165
12-5A	-10771.1	20052.4	855.503
12-5A	-10749.6	20099.7	856.489
12-5A	-10705.9	20097	854.924
12-5A	-10682.1	20039.2	873.576
12-5A	-10411.1	20027.6	862.158
12-5A	-10345.1	20061	734.418
12-5A	-10375.2	20055.4	853.103
12-5A	-9676.8	20031.5	761.33
12-5A	-9690.49	20028.2	793.803
12-5A	-9700.86	20035.4	825.205
12-5A	-9610.25	20033.8	726.362
12-5A	-9661.19	20029.7	729.441
12-5A	-10764.4	20168.8	772.975
12-5A	-10785.1	20145.4	841.722
12-5A	-10616.5	20190.6	847.655
12-5A	-10687.9	20421.9	877.126
12-5A	-10985.9	20488.3	813.98
12-5A	-10293.8	20642.6	797.987
12-5A	-10268.7	20611.2	820.569
12-5A	-10288.1	20642.2	823.398
12-5A	-10233.7	20574	831.12
12-5A	-10198.6	20561.7	847.8
12-5A	-10238.5	20594.2	850.886
12-5A	-10147.9	20548.9	871.154
12-5A	-10131.1	20547.8	878.391
12-5A	-10833.5	20695.8	853.612
12-5A	-10303.7	20733.9	871.034
12-5A	-10215.7	20728.8	738.192
12-5A	-10209.6	20732.3	798.657
12-5A	-10259.1	20714.3	823.198
12-5A	-10203.2	20735.1	828.903
12-5A	-10223.1	20673.8	837.054
12-5A	-10250.6	20650	848.332
12-5A	-10257.4	20721.2	850.141
12-5A	-10207.6	20738.6	860.927
12-5A	-10193.8	20729.1	725.007
12-5A	-10167.1	20752.1	772.618
12-5A	-10829.3	20847.7	813.627
12-5A	-10836.7	20768.9	838.702
12-5A	-10868.1	20804.6	838.614
12-5A	-10330.3	20757.6	837.502
12-5A	-10245.6	20791.9	725.48
12-5A	-10201.9	20795.9	728.728
12-5A	-10257	20777.7	764.346
12-5A	-10225.4	20805.1	805.497
12-5A	-10291.7	20765.1	817.87
12-5A	-10295.5	20768.9	848.664
12-5A	-10281.8	20780.8	854.616
12-5A	-10294.9	20768	877.888
12-5A	-10832	20889.7	838.181
12-5A	-10826.7	20947	838.298
12-5A	-10824.2	20979.6	845.828
12-5A	-10823	20995.8	850.918
12-5A	-10822.1	21011.1	853.37
12-5A	-10629.1	21030.9	787.473
12-5A	-10633.6	20988.7	796.623
12-5A	-10670.1	20980.4	847.294
12-5A	-10864.1	21099	856.896
12-5A	-10889.2	21226.6	805.015
12-5A	-10851.1	21172.3	836.943
12-5A	-10890.3	21196.3	849.419
12-5A	-10855.7	21243.3	858.272
12-5A	-10731.3	21271.1	820.825
12-5A	-10802.8	21212.7	840.059
12-5A	-10786.2	21225.7	843.496
12-5A	-10783.1	21269.5	856.258
12-5A	-10790.1	21289.2	768.985
12-5A	-9679.83	21356.6	725.342
12-5A	-9675.82	21367.6	768.263
12-5A	-10565.2	21466.6	823.578
12-5A	-10409.6	21459.5	787.222
12-5A	-10419.6	21446.2	796.885
12-5A	-10408.8	21463.6	818.178
12-5A	-10318.2	21470.5	808.014
12-5A	-10070.1	21528.8	775.01
12-5A	-10066.6	21531.5	803.667
12-5A	-10035	19417.3	886.744
12-5A	-10557.6	19646	910.945
12-5A	-10593.7	19651.6	928.876
12-5A	-10620.5	19786.7	1037.26
12-5A	-10519.4	19814.9	916.896
12-5A	-10602.1	19799.9	921.463
12-5A	-10573.6	19808.5	1006.91
12-5A	-10629.8	19897.1	896.522
12-5A	-10635.1	19882.8	906.07
12-5A	-10671.1	19898.6	923.569
12-5A	-10695.4	19919.7	954.005
12-5A	-10622.9	19889.1	1019.52
12-5A	-10552.1	19856.2	906.932
12-5A	-10526.1	19893.2	926.98
12-5A	-10563.6	19863.4	942.006
12-5A	-10512.4	19818.8	948.981
12-5A	-10568.9	19843.6	954.58
12-5A	-10512.4	19820.2	961.127
12-5A	-10556.1	19825.2	964.552
12-5A	-10526.7	19898.3	973.215
12-5A	-10521.1	19828.2	988.499
12-5A	-10557.4	19830	987.76
12-5A	-10528.6	19850.1	1023.65
12-5A	-10572.7	19841.8	1030.38
12-5A	-10547.9	19912.6	1034.28
12-5A	-10528.4	19897.5	1039.19
12-5A	-10473.5	19841.4	914.186
12-5A	-10477.9	19897	919.648
12-5A	-10504	19900.5	919.558
12-5A	-10467	19877.8	928.478
12-5A	-10474.9	19844.9	937.818
12-5A	-10482.7	19896.2	942.037
12-5A	-10500.2	19899.7	940.276
12-5A	-10483.2	19875.3	971.292
12-5A	-10490.2	19874.9	986.067
12-5A	-10499.2	19828.8	1015.58
12-5A	-10446.2	19885.1	1038.3
12-5A	-10361.4	19901.3	1009.1
12-5A	-10372.5	19881.2	1029.64
12-5A	-10360.8	19903.5	1033.21
12-5A	-10753.9	20011.8	895.649
12-5A	-10697.3	19988.9	889.274
12-5A	-10711.9	19944.2	920.847
12-5A	-10570.7	20018.4	989.428
12-5A	-10602.4	19996.7	1023.64
12-5A	-10563.7	19960.4	1034.58
12-5A	-10482.4	19949.2	946.821
12-5A	-10507.4	19978.3	953.716
12-5A	-10459.3	20000.2	974.19
12-5A	-10507.5	19945.5	980.038
12-5A	-10463	19924	985.558
12-5A	-10406.6	19980.5	991.518
12-5A	-10463.8	20002	996.919
12-5A	-10428.8	19999.2	1007.53
12-5A	-10499.3	20016.6	1007.73
12-5A	-10469.4	20005.2	1012.86
12-5A	-10407.9	19980.9	1020.98
12-5A	-10456.8	19963.6	1024.05
12-5A	-10330	19972.7	883.462
12-5A	-10398.1	19996.1	896.509
12-5A	-10387.2	19956.2	963.087
12-5A	-10375.3	19958.5	1026.99
12-5A	-10806.2	20122.6	888.81
12-5A	-10778.2	20036	899.017
12-5A	-10792.1	20064.3	1001.39
12-5A	-10557.4	20052.9	974.201
12-5A	-10592.4	20066.5	975.636
12-5A	-10578.9	20087.1	986.321
12-5A	-10594.8	20096.6	1010.09
12-5A	-10579.3	20072.4	1031.96
12-5A	-10440.6	20126.8	1008.88
12-5A	-10464.9	20101.9	1026.49
12-5A	-10618.8	20213	1038.78
12-5A	-10646.6	20224.3	1040.81
12-5A	-10518.5	20152.1	1026.82
12-5A	-10477.1	20134.2	985.902
12-5A	-10465.4	20157.8	992.978
12-5A	-10475.3	20161.7	1003.24
12-5A	-10859.8	20301.1	970.94
12-5A	-10886.6	20307.7	988.237
12-5A	-10919.6	20276	991.272
12-5A	-10875.8	20302.2	1012.61
12-5A	-10813.8	20303.1	975.377
12-5A	-10625.8	20285.1	959.021
12-5A	-10617.8	20320.5	968.702
12-5A	-10891.1	20373.7	995.952
12-5A	-10654.7	20375.2	1005.55
12-5A	-10622	20358.3	1039.18
12-5A	-10599.2	20346.1	1010.99
12-5A	-10977.4	20490.4	931.999
12-5A	-11005.5	20474	966.157
12-5A	-10867.8	20476.8	892.832
12-5A	-10857.8	20521.6	1031.83
12-5A	-10972.4	20558.6	891.898
12-5A	-10845.6	20589.9	882.587
12-5A	-10842.2	20618.2	882.646
12-5A	-10764.9	20633	973.127
12-5A	-10131.2	20547.9	899.574
12-5A	-10129.3	20600	908.297
12-5A	-10134.9	20554.3	936.483
12-5A	-10134.5	20602.1	937.129
12-5A	-10151.1	20590.8	941.88
12-5A	-10140.2	20611.2	975.489
12-5A	-10154.1	20591.3	980.188
12-5A	-10161.1	20593.1	1037.07
12-5A	-10104.1	20631.2	1041.32
12-5A	-10085.8	20587.8	915.906
12-5A	-10090.1	20560.3	930.691
12-5A	-10081.2	20583.7	939.314
12-5A	-10084.7	20603.2	961.469
12-5A	-10912.8	20761.9	971.84
12-5A	-10267.9	20760.4	893.619
12-5A	-10543.2	21046.2	931.515
12-5A	-10574.5	21061.5	939.358
12-5A	-10490.9	21065.4	928.503
12-5A	-10501.2	21042.6	946.507
12-5A	-10438.9	21044.5	973.341
12-5A	-10871.5	21132	943.997
12-5A	-10895.9	21127.6	948.47
12-5A	-10643.6	21121.6	962.323
12-5A	-10643.8	21097.4	992.869
12-5A	-10614.6	21147.7	1018.5
12-5A	-10625.6	21145.9	1024.04
12-5A	-10582.6	21082.9	933.445
12-5A	-10518.9	21078.8	945.88
12-5A	-10543	21081.3	949.181
12-5A	-10575.2	21093	948.288
12-5A	-10607.1	21069.4	951.477
12-5A	-10610.9	21106.6	960.1
12-5A	-10593	21106	998.792
12-5A	-10589.9	21150.9	1018.92
12-5A	-10610	21083.8	1021.39
12-5A	-10451.9	21095.6	936.725
12-5A	-10421.6	21103.5	961.034
12-5A	-10432.2	21079.7	983.234
12-5A	-10441.1	21119.8	986.689
12-5A	-10430.4	21089.3	1025.82
12-5A	-10910.4	21236.3	900.11
12-5A	-10890	21238.9	958.901
12-5A	-10693.6	21247.6	945.779
12-5A	-10670.1	21234.4	992.428
12-5A	-10682.9	21349.3	998.105
12-5A	-10710.4	21314.1	1013.66
12-5A	-10679.9	21335.4	1013.19
12-5A	-10661.3	21355.1	1028.62
12-5A	-10599.6	21367.3	982.458
12-5A	-10645.5	21434.1	928.809
12-5A	-10629.2	21400.3	949.774
12-5A	-10619.5	21405.6	986.446
12-5A	-10585.1	21421.1	952.758
12-5A	-10598.9	21431.2	980.712
12-5A	-10592.2	21406.7	1036.89
12-5A	-10605.9	21388.1	1039.87
12-5A	-10617.8	19780	1053.94
12-5A	-10545.6	19748.7	1057.4
12-5A	-10580.6	19758.7	1058.99
12-5A	-10564	19773.6	1081.16
12-5A	-10563.1	19774.5	1095.96
12-5A	-10481	19812.3	1093.97
12-5A	-10622.6	19884.3	1054.18
12-5A	-10547.6	19829.7	1061.06
12-5A	-10568.8	19921.3	1066.99
12-5A	-10574.3	19836.4	1078.48
12-5A	-10540.2	19817.9	1093.28
12-5A	-10595	19837.9	1093.57
12-5A	-10424.4	19902.8	1055.1
12-5A	-10475	19841.8	1068.2
12-5A	-10413.1	19823.6	1074.44
12-5A	-10365.8	19895.9	1051.17
12-5A	-10379.5	19905.9	1058.49
12-5A	-10615.1	19975.6	1071.1
12-5A	-10616.9	19981.8	1130.14
12-5A	-10586.6	19969.7	1072.34
12-5A	-10568.9	19989.1	1124.21
12-5A	-10612.6	20034.8	1097.41
12-5A	-10548.7	20097.5	1061.35
12-5A	-10581.4	20031.4	1077.91
12-5A	-10576.7	20031.5	1092.67
12-5A	-10576.9	20035.9	1139.78
12-5A	-10495.1	20096.6	1046.56
12-5A	-10617	20196.9	1051.16
12-5A	-10659.4	20198.4	1055.53
12-5A	-10679	20172.5	1095.97
12-5A	-10661.1	20178	1095.28
12-5A	-10642.3	20188.8	1108.99
12-5A	-10675.2	20201.4	1129.31
12-5A	-10669.7	20223.7	1163.52
12-5A	-10523.6	20187.7	1050.17
12-5A	-10529	20194.1	1080.43
12-5A	-10553	20193.7	1095.52
12-5A	-11246.6	20268.7	1199.61
12-5A	-10913.4	20289.9	1106.38
12-5A	-10602.8	20244.3	1093.36
12-5A	-10603.1	20372.9	1073.68
12-5A	-10957.5	20511	1117.49
12-5A	-9991.09	20544.6	1193.69
12-5A	-10131.5	20629.5	1044.49
12-5A	-10141.3	20574.1	1049.58
12-5A	-10127.3	20573.1	1067.41
12-5A	-10106.2	20581.1	1073.95
12-5A	-10111.2	20576.1	1096.6
12-5A	-10105	20635.8	1104.32
12-5A	-10138	20629.5	1123.24
12-5A	-10133.4	20612.4	1160.66
12-5A	-10012.7	20588.5	1136.67
12-5A	-10014.5	20579.2	1149.84
12-5A	-10038.9	20591.8	1159.37
12-5A	-10041.5	20594.6	1180.74
12-5A	-10017.5	20567.2	1185.63
12-5A	-10044.6	20622	1190.54
12-5A	-11156.2	20682.8	1191.13
12-5A	-11006.9	20664.9	1195.62
12-5A	-10415	20902.5	1170.32
12-5A	-10460.7	21052.7	1134.52
12-5A	-10486.2	21011.4	1147.84
12-5A	-10473.6	20978.7	1169.05
12-5A	-10436	20966.9	1200.06
12-5A	-10459.5	20969.3	1202.03
12-5A	-11115.4	21094.5	1156.79
12-5A	-11125.9	21110.6	1196.4
12-5A	-10463.4	21101.4	1058.56
12-5A	-10451.4	21069.3	1060.3
12-5A	-10440.4	21089.3	1066.24
12-5A	-10430.4	21087.9	1077.74
12-5A	-10487	21077.7	1121.04
12-5A	-11103.9	21197.5	1170.29
12-5A	-11112.9	21182.1	1199.01
12-5A	-10670.4	21373.6	1044.23
12-5A	-10640.2	21372.7	1058.14
12-5A	-10651.8	21405.2	1045.09
12-5A	-9642.63	21475.4	1081.49
12-5A	-9626.22	21521.7	1060.3
12-5A	-9638.93	21492.5	1082.62
12-5A	-9621.4	21525.7	1084.16
12-5A	-9637.73	21496.1	1113.14
12-5A	-10272.6	21717	1140.09
12-5A	-10545.8	19298.7	1286.25
12-5A	-10624.9	19417.2	1253.63
12-5A	-11036.3	19857	1269.66
12-5A	-10979.4	19860.2	1289.73
12-5A	-10969.9	19829.5	1294.16
12-5A	-11058.7	19931.1	1318.91
12-5A	-11054.8	20004.2	1334.4
12-5A	-11039.7	19997.2	1335.75
12-5A	-11097.8	20011.8	1340.97
12-5A	-11012	20019.7	1226.52
12-5A	-10997.2	19925.4	1304.26
12-5A	-10917	19941.6	1313.67
12-5A	-10597.7	20007.6	1206.46
12-5A	-10546	20009.7	1221.55
12-5A	-11048.8	20109	1228.61
12-5A	-10649.6	20128.5	1276.25
12-5A	-10571.7	20080.2	1206.23
12-5A	-10590.4	20043.1	1209.46
12-5A	-10520.3	20095.4	1210.03
12-5A	-10572.1	20049.6	1219.13
12-5A	-10516.5	20099.7	1234.43
12-5A	-11132.2	20157.4	1299.8
12-5A	-11157.8	20160.4	1316.52
12-5A	-11185.3	20166	1341.42
12-5A	-11217.9	20171.5	1353.54
12-5A	-11060.3	20151.7	1225.62
12-5A	-11092.6	20152.1	1273.45
12-5A	-10960.6	20232.9	1224.51
12-5A	-10634.2	20152.8	1254.08
12-5A	-10628.8	20137.6	1337.07
12-5A	-10587.4	20153.1	1220.88
12-5A	-10594.1	20157.5	1241.92
12-5A	-10537.7	20134	1248.65
12-5A	-10603.5	20179.6	1275.72
12-5A	-10590.1	20148.8	1303.68
12-5A	-10591.8	20174.2	1305.84
12-5A	-10607.9	20184	1315.38
12-5A	-10479.4	20159.8	1336.05
12-5A	-10478.7	20159.4	1354.29
12-5A	-11044.7	20294.5	1206.61
12-5A	-11015.3	20260.6	1220.53
12-5A	-10987.5	20234.5	1245.34
12-5A	-11006.9	20265.8	1263.04
12-5A	-10980.9	20254.6	1307.66
12-5A	-10984.8	20257.9	1333.34
12-5A	-10676.9	20269.2	1229.05
12-5A	-10663.5	20293.8	1252.59
12-5A	-10659.1	20296.5	1267.43
12-5A	-11276	20349.2	1211.21
12-5A	-11158.2	20426.5	1302.72
12-5A	-11125.8	20422.2	1269.69
12-5A	-11048.1	20346.8	1272.84
12-5A	-11130.4	20413.6	1315.85
12-5A	-11124.8	20365.9	1344.02
12-5A	-11118.8	20353.2	1358.96
12-5A	-10586.2	20347.9	1282.1
12-5A	-10567.7	20393.9	1317.84
12-5A	-10550.9	20410.7	1330.93
12-5A	-11346.1	20536.9	1241.68
12-5A	-11347.8	20525.1	1349.92
12-5A	-11334.9	20506.6	1266.56
12-5A	-11301.9	20475.9	1311.68
12-5A	-11278	20447.5	1340.87
12-5A	-11210	20483.8	1214.63
12-5A	-11181.4	20445.9	1223.81
12-5A	-11173.9	20458.1	1249.93
12-5A	-11145.3	20518.5	1333.89
12-5A	-11165	20507.6	1337.63
12-5A	-11144.8	20542.5	1353.84
12-5A	-11102.6	20506.5	1263.96
12-5A	-11108	20445.1	1270.66
12-5A	-11126.7	20509.2	1298.9
12-5A	-9990.46	20544.8	1217.67
12-5A	-11346.1	20553.6	1235.91
12-5A	-11345.7	20610.5	1240.03
12-5A	-11358.1	20566.2	1327.88
12-5A	-11359.2	20588.8	1328.83
12-5A	-11149.4	20596.9	1317.79
12-5A	-11175.3	20630.5	1345.76
12-5A	-11149.2	20575.7	1351.13
12-5A	-11108.3	20569.2	1271.31
12-5A	-11127.4	20551.2	1294.78
12-5A	-11039	20608.8	1312.9
12-5A	-11049.8	20638.7	1334.27
12-5A	-11024.6	20585.3	1277.08
12-5A	-10004.9	20552	1227.73
12-5A	-11144.3	20727.5	1244.06
12-5A	-11085.7	20674.3	1241.99
12-5A	-11116.8	20715.4	1276.55
12-5A	-11093.7	20710.8	1309.5
12-5A	-11054	20658.1	1322.77
12-5A	-10167.7	20706.3	1215
12-5A	-11163.2	20768.3	1248.27
12-5A	-11195.5	20817.8	1267.15
12-5A	-11179.8	20835.5	1312.46
12-5A	-11145.3	20784.9	1338.96
12-5A	-11226.8	20755.3	1341.33
12-5A	-11082.7	20819.2	1215.68
12-5A	-11109.5	20771	1341.95
12-5A	-10270.8	20853.8	1216.21
12-5A	-10205.8	20807.2	1218.38
12-5A	-10218.3	20825.8	1219.15
12-5A	-11044.2	20925.8	1267.89
12-5A	-11084.9	20928.3	1319.16
12-5A	-10455.7	20957.9	1211.96
12-5A	-10430.5	20921.7	1213.4
12-5A	-10355.7	20883.1	1208.89
12-5A	-10343.3	20860.5	1210.08
12-5A	-10313.4	20896.9	1213.81
12-5A	-10347.5	20858.7	1263.38
12-5A	-10285.7	20877.5	1209.19
12-5A	-11134.2	21007.8	1321.39
12-5A	-11139.8	21007.7	1335.42
12-5A	-11132.6	20998.2	1338.47
12-5A	-11151.7	21011.5	1341.15
12-5A	-11136.7	21127.9	1231.19
12-5A	-11096.8	21073.8	1221.15
12-5A	-11076.4	21114.4	1336.5
12-5A	-11066.5	21148.2	1343.64
12-5A	-11023.3	21217.4	1338.02
12-5A	-11038.4	21339.7	1356.22
12-5A	-10928.2	21375.9	1249.45
12-5A	-11013.8	21300.7	1258.78
12-5A	-11026.3	21305.2	1343.79
12-5A	-10920.3	21353.6	1253.85
12-5A	-10913.2	21330.1	1273.85
12-5A	-10901.6	21279.8	1321.18
12-5A	-10910.1	21378.6	1247.1
12-5A	-10896.9	21423.3	1268.87
12-5A	-10725.1	21557.2	1338.99
12-5A	-10725.1	21575.5	1358.24
12-5A	-11077.1	21636.8	1359.15
12-5A	-10902.9	21611.1	1362.17
12-5A	-10879.2	21736	1362.16
12-5A	-10515.7	21826.1	1255.28
12-5A	-10760.1	22000.7	1341.21
12-5A	-10810.6	21912.9	1349.36
12-5A	-10795.7	21946.4	1353.29
12-5A	-10337.3	22313.6	1321.23
12-5A	-10365.4	22383	1350.95
12-5A	-10394.8	22343.7	1355.44
12-5A	-10244.5	22403.8	1329.21
12-5A	-9950.41	22425.1	1328.91
12-5A	-9968.07	22425.1	1331.15
12-5A	-10325.6	19119.4	1509.45
12-5A	-10323	19152.9	1511.58
12-5A	-10243.6	19129.8	1404.34
12-5A	-10207.8	19139.6	1411.35
12-5A	-10278.1	19109.4	1510.69
12-5A	-10169.7	19129.8	1414.64
12-5A	-10145.2	19114.7	1435.13
12-5A	-10441.4	19344.7	1489.11
12-5A	-10409.2	19395.9	1514.44
12-5A	-10430.1	19395.8	1516.08
12-5A	-10498.8	19364.8	1518.91
12-5A	-10542.3	19435.8	1456.79
12-5A	-9842.65	19430.9	1386.89
12-5A	-11099.2	19805.4	1438.92
12-5A	-11164.2	19912.9	1476.5
12-5A	-11164	19888	1483.2
12-5A	-11160.6	19875.2	1485.67
12-5A	-11360.2	19935.9	1461.48
12-5A	-11163.2	20019.7	1415.85
12-5A	-11192.2	20017.4	1425.34
12-5A	-11189.6	19986.1	1438.93
12-5A	-11174.3	19949.5	1453.33
12-5A	-11165.4	19922.3	1460.62
12-5A	-11347	20093.8	1507.4
12-5A	-11309.2	20113.2	1449.73
12-5A	-11321.2	20099.7	1476.36
12-5A	-11272.9	20058.3	1510.47
12-5A	-11227.8	20035.6	1445.99
12-5A	-10683.5	20094	1371.94
12-5A	-10705.7	20111	1372.26
12-5A	-10647.7	20056.9	1394.79
12-5A	-10668.6	20105.7	1429.74
12-5A	-10592	20127.7	1424.09
12-5A	-10601.7	20129.3	1453.37
12-5A	-10467.6	20096.1	1389.35
12-5A	-11426.6	20213.9	1445.98
12-5A	-11139	20149.9	1477.48
12-5A	-11162.8	20133.8	1518.3
12-5A	-10975.3	20174.5	1373.66
12-5A	-10645.7	20164.9	1378.38
12-5A	-10643.3	20150.1	1387.82
12-5A	-10682.6	20144.2	1393.32
12-5A	-10663.4	20131.2	1421.68
12-5A	-10509.1	20135.6	1370.8
12-5A	-10574.9	20148.3	1429.03
12-5A	-10544.8	20166.3	1460.89
12-5A	-10472.9	20188.5	1363.31
12-5A	-10492.7	20207.2	1363.76
12-5A	-10499.3	20167.4	1365.65
12-5A	-10503.5	20224.8	1422.78
12-5A	-11044.9	20333.1	1466.83
12-5A	-10521.9	20300.9	1451.04
12-5A	-10530	20329.3	1455.07
12-5A	-10533.8	20313.5	1480.69
12-5A	-10537.7	20318.8	1512.28
12-5A	-10514	20311.1	1519.27
12-5A	-10471.9	20241.7	1408.17
12-5A	-10485.9	20284.9	1425.67
12-5A	-10501.5	20269.2	1452.43
12-5A	-10432.8	20285.7	1455.89
12-5A	-10478.7	20299.2	1458.17
12-5A	-11488.6	20401.5	1446.49
12-5A	-11503.5	20437.8	1449.93
12-5A	-11163.9	20375.4	1411.78
12-5A	-11161.1	20382.8	1448.15
12-5A	-10965	20391.6	1451.36
12-5A	-10554	20427.9	1386.97
12-5A	-10550.8	20348.9	1478.12
12-5A	-11520.2	20489.5	1447.85
12-5A	-11372.6	20482.5	1430.4
12-5A	-11343.9	20541.9	1451.14
12-5A	-11357.7	20488.1	1452.81
12-5A	-11378.7	20544.6	1454.14
12-5A	-11387.4	20493.2	1455.99
12-5A	-11347	20499.4	1480.27
12-5A	-11164.1	20515.8	1364.71
12-5A	-11154.3	20509.8	1423.61
12-5A	-10505.6	20532.4	1423.71
12-5A	-11517.5	20605	1452.13
12-5A	-11352.3	20613.2	1380.8
12-5A	-11355.2	20559.9	1386.38
12-5A	-11399.9	20624.7	1411.13
12-5A	-11385.2	20629.5	1443.69
12-5A	-11370.8	20581.3	1485.39
12-5A	-11400.1	20604.5	1517.38
12-5A	-11342.8	20573.5	1518.11
12-5A	-11266.6	20591.8	1420.67
12-5A	-11292.9	20604.9	1485.65
12-5A	-11156.7	20602	1431.13
12-5A	-11148.1	20559.9	1449.22
12-5A	-11162.7	20616	1460.8
12-5A	-11066.8	20629.1	1368.43
12-5A	-10515.1	20569.3	1448.25
12-5A	-10529	20613.8	1518.81
12-5A	-11556.9	20692.9	1422.1
12-5A	-11614.9	20663.7	1453.82
12-5A	-11506.7	20745.2	1429.11
12-5A	-11514.9	20677.4	1431.27
12-5A	-11468.8	20740.1	1453.89
12-5A	-11535.7	20750.2	1464.11
12-5A	-11489.8	20722.4	1473.56
12-5A	-11526.4	20728.7	1481.4
12-5A	-11456.5	20752.9	1514.33
12-5A	-11379.9	20696.2	1411.01
12-5A	-11371.8	20746.5	1456.25
12-5A	-11399.6	20696.8	1467.85
12-5A	-11331.7	20679.8	1464.64
12-5A	-11288.5	20736.6	1464.89
12-5A	-11200.7	20693.5	1379.36
12-5A	-11084.5	20720.2	1378.94
12-5A	-11503.8	20774.4	1408.99
12-5A	-11458.1	20787.2	1434.41
12-5A	-11456.8	20769.6	1462.29
12-5A	-11451.2	20791.5	1463.12
12-5A	-11454.8	20765.3	1474.4
12-5A	-11491.1	20810.1	1520.9
12-5A	-11397.8	20838.3	1421.69
12-5A	-11388.5	20801.6	1434.22
12-5A	-11389.5	20854.1	1440.61
12-5A	-11402.1	20775.7	1454.48
12-5A	-11374.5	20782	1453.65
12-5A	-11372	20835	1456.78
12-5A	-11409.2	20759.6	1475.51
12-5A	-11376.3	20855.7	1482.58
12-5A	-11425.6	20830.5	1515.66
12-5A	-11404.1	20760.1	1518.86
12-5A	-11142.6	20819.1	1451.58
12-5A	-11165.2	20828.7	1479.17
12-5A	-11190	20764.1	1481.81
12-5A	-11401.2	20876.7	1474.49
12-5A	-11416.1	20874.7	1501.45
12-5A	-11395.4	20863.5	1508.32
12-5A	-11103.1	20938.5	1363.89
12-5A	-11105.2	20954.2	1362.98
12-5A	-11085.5	20891.7	1370.74
12-5A	-11039.1	21041	1366.33
12-5A	-11013.4	20965.5	1400.08
12-5A	-10248.2	21027.5	1414.09
12-5A	-11048.1	21104.2	1364.02
12-5A	-11055.9	21146.5	1375.42
12-5A	-11202.9	21202.6	1451.62
12-5A	-11023.5	21244.4	1372.19
12-5A	-11022	21312.2	1381.71
12-5A	-10929.2	21279.7	1451.61
12-5A	-10970.2	21284.6	1481.8
12-5A	-10923.1	21277.8	1425.58
12-5A	-11043.5	21414.4	1384.09
12-5A	-11020.8	21383.4	1378.66
12-5A	-11014.4	21407.3	1388.06
12-5A	-11021.6	21438	1387.77
12-5A	-11003.7	21460.1	1432.9
12-5A	-10950.2	21556.7	1425.17
12-5A	-10898.2	21584.7	1384.07
12-5A	-11167.3	21647.1	1375.89
12-5A	-11134.6	21627.4	1427
12-5A	-11151.1	21664.3	1507.04
12-5A	-11099.8	21647.7	1385.38
12-5A	-11131.2	21637.6	1446.2
12-5A	-11113.6	21624.2	1463.72
12-5A	-11050	21739.2	1376.55
12-5A	-11010.9	21783.8	1372.06
12-5A	-10776.6	21731.8	1426.64
12-5A	-10794.9	21759.4	1453.55
12-5A	-10800.2	21785.8	1482.43
12-5A	-10555.6	21767.5	1480.5
12-5A	-10980.7	21827.7	1416.18
12-5A	-10791.8	21866.9	1467.35
12-5A	-10793.3	21848.3	1479.42
12-5A	-10802.4	21800.9	1485.17
12-5A	-10797.7	21820.9	1485.33
12-5A	-10784	21910.4	1461.67
12-5A	-10778.2	21939.5	1462.4
12-5A	-10767.1	21978.9	1478.49
12-5A	-10423.6	21971.1	1464.1
12-5A	-10690.9	22013.7	1443.94
12-5A	-10541	22163.6	1417.53
12-5A	-10348.4	22367	1381.83
12-5A	-10313.8	22425.1	1445.92
12-5A	-10261.8	22425.1	1387.58
12-5A	-10345.9	19184	1556.04
12-5A	-10296.1	19181.7	1547.64
12-5A	-10754.3	19292.7	1559.24
12-5A	-10370.6	19273.1	1545.64
12-5A	-10307.5	19204	1565.51
12-5A	-10323.9	19242.7	1568.82
12-5A	-10330.3	19274	1573.66
12-5A	-10979	19360.5	1580.69
12-5A	-11003	19329.5	1623.61
12-5A	-10888.1	19328.2	1562.14
12-5A	-10760.9	19319	1533
12-5A	-10727	19302.2	1573.11
12-5A	-10511.1	19378.4	1579.61
12-5A	-10476.5	19380	1533.59
12-5A	-10454.1	19377.4	1546.13
12-5A	-10461.8	19346	1565.43
12-5A	-10377.2	19337.7	1523.88
12-5A	-10380.6	19375	1530.63
12-5A	-10396	19328	1536.36
12-5A	-10356.4	19340.7	1551.03
12-5A	-10451.7	19471.7	1572.79
12-5A	-10440.9	19464.4	1595.2
12-5A	-10440.5	19509.4	1581.23
12-5A	-10497	19543.5	1581.44
12-5A	-10487.3	19578.3	1581.25
12-5A	-10440.7	19509	1596.86
12-5A	-10448.5	19571.9	1616.82
12-5A	-10337.6	19699.6	1571.81
12-5A	-10326.4	19649.3	1584.72
12-5A	-10338.6	19717.1	1593.06
12-5A	-11413.9	19895.2	1563.75
12-5A	-11356.7	19893.6	1618.87
12-5A	-11336.1	19901	1615.05
12-5A	-11400.5	20010.8	1661.66
12-5A	-11408	19969.9	1670.54
12-5A	-11031.9	20013.1	1582.18
12-5A	-11389.1	20109.7	1539.34
12-5A	-11301.9	20072.1	1558.69
12-5A	-11337.6	20056	1588.79
12-5A	-11395	20199.1	1576.98
12-5A	-11317.4	20132.8	1583.35
12-5A	-11224.4	20190.7	1588.14
12-5A	-11227.2	20214.1	1593.08
12-5A	-11222	20167	1681.69
12-5A	-11182	20194	1680.44
12-5A	-11077.9	20168.7	1527.26
12-5A	-11115.2	20156.8	1548.51
12-5A	-11062.1	20140.2	1575.11
12-5A	-11042.5	20221.8	1608.65
12-5A	-11105.5	20193.1	1678.07
12-5A	-11021.7	20217	1623.12
12-5A	-11251.4	20337.6	1568.68
12-5A	-11234.7	20329.2	1577.52
12-5A	-11234.1	20251.7	1611.39
12-5A	-11092.1	20274.9	1576.51
12-5A	-11046.3	20267.5	1593.64
12-5A	-11061.2	20240	1599.37
12-5A	-11094	20278.4	1603.27
12-5A	-11087.2	20239.2	1608.32
12-5A	-11113.9	20301.9	1628.32
12-5A	-11055.9	20240.9	1658.17
12-5A	-11098.6	20262.3	1660.81
12-5A	-11113.3	20319.5	1673.37
12-5A	-11013.4	20273.5	1594.85
12-5A	-10974.3	20310.9	1610.55
12-5A	-11008.7	20300.4	1665.74
12-5A	-11024	20257.4	1669.09
12-5A	-10559	20337	1556.14
12-5A	-11366.3	20409.7	1559.23
12-5A	-11342.7	20388.6	1562.47
12-5A	-11374.2	20436.3	1567.31
12-5A	-11301.4	20356.7	1550.41
12-5A	-11314.3	20362.4	1561.13
12-5A	-11271.3	20358.1	1563.45
12-5A	-11328.5	20386.7	1565.31
12-5A	-11059	20402.6	1526.88
12-5A	-11105.8	20437.7	1528.68
12-5A	-10944	20374.7	1623.9
12-5A	-11024.3	20389.4	1663.14
12-5A	-10837.5	20437.4	1587.26
12-5A	-10896.2	20382.5	1588.19
12-5A	-10915.2	20410.7	1588.94
12-5A	-10841.8	20383.7	1592.15
12-5A	-10921.8	20388.8	1590.43
12-5A	-10878.3	20373.5	1613.14
12-5A	-10923.7	20358.6	1616.18
12-5A	-10830.3	20428.6	1628.96
12-5A	-10821.7	20405.4	1633.14
12-5A	-10865.8	20435.7	1643.98
12-5A	-10912.3	20432.8	1662.32
12-5A	-10880.3	20338.4	1680.7
12-5A	-10902.2	20430.6	1680.9
12-5A	-10729.7	20421.5	1533.93
12-5A	-10733.8	20366.7	1576.86
12-5A	-10795.3	20341.7	1578.87
12-5A	-10795.9	20398.2	1578.16
12-5A	-10775	20431.5	1603.69
12-5A	-10733.2	20399.1	1610.17
12-5A	-10702	20402.3	1548.42
12-5A	-10653.8	20415.5	1549.82
12-5A	-10680.3	20408.7	1552.13
12-5A	-10708.8	20382.7	1574.13
12-5A	-10666.5	20395.2	1576.91
12-5A	-10626.6	20420.3	1587.54
12-5A	-10712.3	20400.4	1611.73
12-5A	-10596.2	20405.4	1530.88
12-5A	-10599.9	20374	1535.15
12-5A	-10561.2	20373	1547.9
12-5A	-11560.3	20486.8	1681.51
12-5A	-11477.2	20509.6	1558.61
12-5A	-11462.8	20487.2	1579.98
12-5A	-11469.7	20473.3	1605.87
12-5A	-11497.5	20500.3	1634.05
12-5A	-11452.6	20445.6	1650.45
12-5A	-11487	20463.5	1665.42
12-5A	-11454.3	20533.2	1671.28
12-5A	-11378.5	20502.7	1534.08
12-5A	-11409.7	20530.8	1541.43
12-5A	-11367.3	20488.1	1589.55
12-5A	-11435.2	20491.4	1588.9
12-5A	-11414.3	20507.2	1650.84
12-5A	-11334.8	20521.3	1523.53
12-5A	-11316.5	20508.2	1634.48
12-5A	-10729.7	20468.5	1552.41
12-5A	-10720.5	20443.9	1619.64
12-5A	-10726.9	20470.2	1618.09
12-5A	-10717.4	20513.8	1636.77
12-5A	-10636.3	20471.8	1569.56
12-5A	-10637.6	20496.4	1586.05
12-5A	-10682.9	20537.3	1596.07
12-5A	-10700.8	20544.6	1611.99
12-5A	-10713	20542.6	1628.98
12-5A	-10672.3	20532.5	1631.2
12-5A	-10649.4	20519.8	1638.61
12-5A	-10709	20480	1672.55
12-5A	-10602.7	20488.6	1561.21
12-5A	-10605.5	20488.8	1578.8
12-5A	-11560.6	20638.1	1542.25
12-5A	-11573.6	20622.4	1586.9
12-5A	-11464	20569.4	1523.67
12-5A	-11485.4	20554.8	1557.7
12-5A	-11423.3	20605.1	1523.23
12-5A	-11375.8	20561.4	1562.81
12-5A	-11390.9	20598.7	1566.22
12-5A	-11415	20594.1	1574.42
12-5A	-11433.9	20558.5	1608.98
12-5A	-11357.7	20580.8	1638.55
12-5A	-11366.4	20602.5	1638.28
12-5A	-11339.9	20647.7	1568.03
12-5A	-11077.6	20614.4	1569.36
12-5A	-11097.2	20624.3	1581.84
12-5A	-10651.3	20571.5	1648.67
12-5A	-10684	20616.7	1667.18
12-5A	-10567.8	20647.6	1573.81
12-5A	-11563	20675.5	1540.22
12-5A	-11564.1	20691	1551.25
12-5A	-11588.6	20722.6	1631.19
12-5A	-11632.4	20654.6	1675.95
12-5A	-11476.3	20715.8	1544.11
12-5A	-11351.9	20720.9	1525.27
12-5A	-11350.6	20662.2	1585.95
12-5A	-11361.8	20676.9	1611.26
12-5A	-11365.4	20691.4	1661.31
12-5A	-11372.3	20721.1	1661.52
12-5A	-11278.1	20698.8	1532.9
12-5A	-11123.6	20661.3	1526.25
12-5A	-10615.5	20702.2	1680.82
12-5A	-10583.1	20670.5	1619.51
12-5A	-11535	20756.6	1531.9
12-5A	-11522.3	20763.3	1583.76
12-5A	-11460.8	20810.3	1594.5
12-5A	-11470.6	20839.4	1596.61
12-5A	-11481.8	20804.2	1629.15
12-5A	-11361.3	20762.4	1536.21
12-5A	-11374.4	20823.5	1535.89
12-5A	-11389.9	20765.4	1662.45
12-5A	-11421.4	20790.4	1681.42
12-5A	-11320.1	20837.5	1559.23
12-5A	-11516.1	20924.6	1666.2
12-5A	-11478.8	20933.4	1668.16
12-5A	-11439.9	20859.5	1647.79
12-5A	-11201.9	20882.2	1548.71
12-5A	-11208	20930	1565.18
12-5A	-11208.4	20958	1566.09
12-5A	-11414	21059.2	1679.09
12-5A	-11281.5	20996.9	1537.96
12-5A	-11282.4	20991.8	1565.44
12-5A	-11248.7	20984.6	1577.73
12-5A	-11196.2	21024.4	1550.81
12-5A	-11042	21042.5	1575.16
12-5A	-11011.6	21022.8	1573.84
12-5A	-11379	21122.1	1671.77
12-5A	-11046.4	21159.5	1532.46
12-5A	-11019.1	21184.2	1528.3
12-5A	-11142.1	21379.2	1594.14
12-5A	-11123.1	21469.9	1538.6
12-5A	-11248.1	21601.1	1636.55
12-5A	-11295.7	21636.6	1673.34
12-5A	-11157.2	21586.9	1527.89
12-5A	-11229.9	21605.8	1656.06
12-5A	-10778.9	21632.2	1649.1
12-5A	-11275.2	21731.3	1611.77
12-5A	-11069.7	21747.8	1535.66
12-5A	-11069.9	21730.1	1539.07
12-5A	-11298.3	21890.7	1680.98
12-5A	-11227	21810.8	1610.65
12-5A	-10806.7	21812.5	1527.74
12-5A	-10812.5	21817.6	1549.24
12-5A	-11202.9	21938.3	1632.76
12-5A	-11122.1	22043.7	1611.12
12-5A	-10959.8	22250.3	1592.17
12-5A	-10948.9	22288.3	1596.13
12-5A	-10917.5	22274	1669.46
12-5A	-10813.8	22229.1	1586.75
12-5A	-10939.9	22357.9	1577.16
12-5A	-10944.7	22314.5	1618.47
12-5A	-10892	22417.4	1586.22
12-5A	-10844.9	22380.7	1591.31
12-5A	-10834.8	22352.8	1593.72
12-5A	-10845.1	22420.3	1605.79
12-5A	-10704.5	22425.1	1588.22
12-5A	-10414.5	18852.7	1788.61
12-5A	-10045.5	18821.3	1834.8
12-5A	-10706	18950.3	1784.63
12-5A	-10834.1	19064.2	1791.79
12-5A	-10820.6	19038.2	1803.81
12-5A	-10801.5	19027	1813.86
12-5A	-10781.7	19019.1	1821.39
12-5A	-10061.3	19015.1	1807.98
12-5A	-11063.3	19163.6	1771.58
12-5A	-11040.6	19160.9	1786.36
12-5A	-11037.2	19191.2	1832.48
12-5A	-11100.2	19187.4	1837.45
12-5A	-10976.9	19162.2	1794.63
12-5A	-11015.5	19153.2	1796.69
12-5A	-11016.4	19170.7	1839.74
12-5A	-10872	19091.9	1770.23
12-5A	-10871.9	19191.4	1825.16
12-5A	-11416.1	19277.4	1838.04
12-5A	-11257.7	19256.7	1779.36
12-5A	-11264.3	19243.6	1810.49
12-5A	-11243.1	19246.6	1840.53
12-5A	-10967.1	19266.8	1796.24
12-5A	-10909	19255.8	1786.85
12-5A	-10871	19210.2	1805.65
12-5A	-10886	19249.2	1805.89
12-5A	-10828.1	19214.5	1834.6
12-5A	-11355.6	19309.5	1812.07
12-5A	-10952.6	19361.8	1796.88
12-5A	-10919.9	19361	1770.61
12-5A	-10887.8	19341.6	1811.97
12-5A	-10881.1	19392.1	1817.95
12-5A	-10915.6	19310.5	1835.14
12-5A	-10901.9	19340.6	1838.5
12-5A	-10846.3	19381.9	1839.23
12-5A	-11533.5	19438.7	1756.11
12-5A	-11467.7	19424.9	1798.26
12-5A	-11452.9	19471.1	1833.56
12-5A	-11514.7	19498.5	1834.64
12-5A	-11389.5	19500.1	1768.45
12-5A	-11428.6	19418.3	1806.38
12-5A	-11301.6	19502.6	1813.5
12-5A	-11290.6	19495.7	1841.92
12-5A	-10918.8	19434.3	1798.69
12-5A	-10896.8	19433.7	1811.47
12-5A	-10773.7	19477.2	1794.06
12-5A	-10810.1	19479.9	1806.14
12-5A	-10787.2	19429.4	1811.87
12-5A	-10747.7	19474	1813.1
12-5A	-11480.8	19584.8	1736.9
12-5A	-11476.5	19552.2	1795.63
12-5A	-11376.6	19543.7	1746.6
12-5A	-11413.6	19508.2	1781.51
12-5A	-11415.3	19581.3	1784.01
12-5A	-11398.9	19511.1	1812.46
12-5A	-11346.1	19548	1825.49
12-5A	-11364.8	19573.6	1832.07
12-5A	-11380	19594.2	1836.59
12-5A	-11277.1	19574.2	1828.39
12-5A	-10181.6	19594	1763.08
12-5A	-11345.3	19678.8	1787.11
12-5A	-11386.5	19677.2	1813.84
12-5A	-10213.8	19645.7	1709.94
12-5A	-10164.2	19622.1	1736.32
12-5A	-10186.1	19682.2	1780.42
12-5A	-10186.8	19681.2	1813.38
12-5A	-10139.6	19697.6	1824.27
12-5A	-10169.7	19713.2	1831.42
12-5A	-11661.2	19804.7	1788.31
12-5A	-11388.5	19776.6	1744.54
12-5A	-10414.7	19812.3	1734.33
12-5A	-10240	19780.6	1748.77
12-5A	-10189.5	19760.5	1747
12-5A	-10187	19758.8	1763.18
12-5A	-10185.5	19724.2	1797.4
12-5A	-10158.9	19725.5	1813.12
12-5A	-11653.1	19821.6	1783.3
12-5A	-11641.9	19854.6	1743.65
12-5A	-11529.6	19835.5	1733.22
12-5A	-11396.1	19903.5	1689
12-5A	-11386.4	19907.1	1739.95
12-5A	-11382.9	19892.1	1811.48
12-5A	-10467.1	19857.2	1771
12-5A	-10435.9	19857.4	1776.81
12-5A	-10311.9	19826.8	1776.2
12-5A	-10344.9	19882.6	1794.64
12-5A	-10330.2	19831.6	1797.33
12-5A	-10298.1	19819.4	1758.89
12-5A	-11691.5	19981.3	1716.89
12-5A	-11682.1	20018.8	1721.93
12-5A	-11710.1	19983.5	1723.63
12-5A	-11716.3	19982.5	1811.92
12-5A	-11500.3	19940.7	1773.17
12-5A	-11457.1	19924.4	1776.16
12-5A	-11515.9	19985.7	1776.19
12-5A	-11716.5	20096.5	1728.06
12-5A	-11752.1	20112.3	1788.08
12-5A	-11627.1	20066.6	1801.61
12-5A	-11448.5	20047	1685.82
12-5A	-11500.6	20089.6	1726.64
12-5A	-11530.4	20101.8	1748.51
12-5A	-11531.5	20048.8	1794.72
12-5A	-11545.6	20091.2	1821.26
12-5A	-11183.2	20129.1	1698.96
12-5A	-10490.9	20116.7	1783.53
12-5A	-11604	20227.5	1721.98
12-5A	-11571.3	20134	1798.34
12-5A	-11599.5	20173.8	1816.56
12-5A	-11612.2	20198.8	1831.47
12-5A	-11406.8	20230.8	1784.12
12-5A	-11279	20215	1754.06
12-5A	-11253.1	20231.1	1791.32
12-5A	-11153.5	20207.5	1688.26
12-5A	-11158.2	20134.1	1714.72
12-5A	-11163.9	20214.2	1736.77
12-5A	-11171.8	20206.6	1756.67
12-5A	-11175.2	20207.1	1788.53
12-5A	-11145.2	20229.2	1799.62
12-5A	-11202.8	20212.8	1804.56
12-5A	-11103	20160.7	1683.71
12-5A	-11063.6	20196.2	1686.22
12-5A	-11085.9	20166.4	1687.79
12-5A	-11059.5	20231.2	1729.23
12-5A	-11100.9	20144.9	1732.28
12-5A	-11066.1	20155.4	1742.72
12-5A	-11037.3	20169.4	1750.6
12-5A	-11121.3	20208.9	1754.36
12-5A	-11112.1	20172.7	1760.74
12-5A	-11064.7	20220.3	1760.48
12-5A	-11059.7	20191.7	1778.21
12-5A	-11018.7	20222	1683.46
12-5A	-11000.3	20197.3	1685.55
12-5A	-10963.6	20205.1	1690.14
12-5A	-10947.6	20216.9	1712.6
12-5A	-10996.4	20182.8	1731.83
12-5A	-11480.4	20307.7	1713.05
12-5A	-11440.6	20281.3	1716.05
12-5A	-11395.2	20239.2	1725.37
12-5A	-11336.4	20333.5	1740.7
12-5A	-11292.5	20322.6	1746.57
12-5A	-11258.2	20239.6	1768.14
12-5A	-11209.3	20329	1690.29
12-5A	-11133	20295.5	1733.25
12-5A	-11195.3	20262	1737.75
12-5A	-11233.2	20313.7	1756.16
12-5A	-11206.4	20306.6	1784.28
12-5A	-11224.4	20271	1792.19
12-5A	-11045.6	20288.7	1704.42
12-5A	-11032	20237.7	1707.46
12-5A	-11031.6	20314.5	1723.8
12-5A	-11056.4	20331.3	1731.85
12-5A	-11120.1	20254.4	1769.87
12-5A	-11103.6	20286.1	1793.83
12-5A	-11064.8	20299.6	1793.91
12-5A	-11118.3	20263.6	1806.52
12-5A	-10968.9	20282.4	1689.04
12-5A	-11004	20256.8	1709.64
12-5A	-10973.1	20269.3	1713.63
12-5A	-10967.8	20301.3	1713.12
12-5A	-10931.7	20239.8	1718.86
12-5A	-10930.4	20320.5	1726.52
12-5A	-10970.3	20250.3	1756.35
12-5A	-10933.4	20316	1757.57
12-5A	-11020	20242.4	1760.56
12-5A	-10971.8	20332.9	1782.44
12-5A	-10942.8	20315.3	1785.27
12-5A	-10851.8	20331.8	1738.96
12-5A	-10859.3	20306.9	1740.82
12-5A	-10850.2	20333.9	1776.87
12-5A	-10912.3	20337.1	1837.91
12-5A	-10516.5	20252.8	1783.71
12-5A	-11703.3	20422	1684.53
12-5A	-11700	20422.7	1755.39
12-5A	-11661.6	20411.3	1791.74
12-5A	-11676.9	20413.1	1810.77
12-5A	-11629.7	20402.9	1754.95
12-5A	-11565	20411.4	1760.71
12-5A	-11636.1	20420.2	1760.46
12-5A	-11465.4	20417.2	1728.38
12-5A	-11533.8	20377.8	1756.39
12-5A	-11429.6	20431.3	1682.95
12-5A	-11363.2	20366.4	1708.9
12-5A	-11395.1	20410.8	1715.91
12-5A	-11439.3	20391	1735.93
12-5A	-11366.4	20415.3	1740.68
12-5A	-11357.4	20341.4	1749.57
12-5A	-11413.9	20375.8	1762.06
12-5A	-11436.8	20404.3	1763.88
12-5A	-11389.7	20434.1	1780.6
12-5A	-11399.8	20377.6	1784.41
12-5A	-11389.3	20404.1	1798.94
12-5A	-11252.7	20345.6	1687.47
12-5A	-11273	20343.4	1688.15
12-5A	-11307.9	20376.2	1701.92
12-5A	-11331.7	20408.1	1732.31
12-5A	-11284.4	20399.1	1747.72
12-5A	-11338	20341.9	1776.7
12-5A	-11264.7	20369.3	1778.99
12-5A	-11298.9	20375.5	1791.28
12-5A	-11330.7	20389.6	1796.3
12-5A	-11222.1	20353.4	1689.54
12-5A	-11228.7	20379.5	1713.18
12-5A	-11194.8	20374.2	1718.66
12-5A	-11139.7	20346.8	1761.14
12-5A	-11072.9	20406.3	1683.96
12-5A	-11085.9	20356.9	1711.78
12-5A	-11064.9	20403	1731.03
12-5A	-11049.4	20377.9	1753.7
12-5A	-11053.7	20397.3	1785.65
12-5A	-11057	20394.1	1829.26
12-5A	-11037.2	20416.5	1831.61
12-5A	-10987.8	20409.7	1691.87
12-5A	-10974.3	20397.5	1716.58
12-5A	-10984.9	20367.9	1719.99
12-5A	-11002.6	20339.4	1721.17
12-5A	-10942.6	20362.5	1721.89
12-5A	-10960.1	20355	1764.53
12-5A	-10980.4	20380.4	1763.3
12-5A	-10948.5	20389.4	1773.79
12-5A	-11026.7	20376	1778.51
12-5A	-10931.7	20421.1	1786.4
12-5A	-10937.6	20338.9	1840.93
12-5A	-10870	20406.2	1687.64
12-5A	-10858.1	20354.5	1698.25
12-5A	-10853.8	20378.7	1719.5
12-5A	-10853.3	20377.3	1743.84
12-5A	-10882.2	20413.7	1788.72
12-5A	-10913.7	20417.9	1791.9
12-5A	-10847.4	20368.8	1793
12-5A	-10860	20379.2	1810.45
12-5A	-10884.4	20400.4	1832.78
12-5A	-10816.4	20348.6	1812.48
12-5A	-10532.6	20413.8	1701.28
12-5A	-11719.6	20536.8	1711.55
12-5A	-11680.1	20537	1720.01
12-5A	-11665.1	20458.3	1742.72
12-5A	-11711	20448.1	1796.81
12-5A	-11708.8	20481.7	1814.13
12-5A	-11666.5	20488.9	1814.24
12-5A	-11581	20518.3	1723.24
12-5A	-11577.1	20448.7	1738.79
12-5A	-11628.1	20454.7	1747.08
12-5A	-11573.9	20498.5	1791.44
12-5A	-11648.1	20538.3	1795.97
12-5A	-11485.8	20453.4	1694.6
12-5A	-11527.4	20445.4	1771.81
12-5A	-11414.1	20510.7	1693.06
12-5A	-11409.2	20495.4	1711.57
12-5A	-11420.3	20487.8	1738.91
12-5A	-11410.6	20460.3	1763.93
12-5A	-11012.1	20446.3	1720.38
12-5A	-10983.6	20468.6	1789.38
12-5A	-10955.6	20448.6	1814.35
12-5A	-10775.5	20522.5	1733.47
12-5A	-10740.7	20527.8	1751.17
12-5A	-10722.5	20526.7	1751.79
12-5A	-10638.7	20520.4	1684.04
12-5A	-10629.2	20537.1	1696.97
12-5A	-11581.5	20594.9	1682.92
12-5A	-11617.2	20645.5	1734.93
12-5A	-11571.9	20553.3	1797.63
12-5A	-11593.2	20581.9	1831.29
12-5A	-10781.6	20576.9	1689.74
12-5A	-10744.9	20629.5	1724.59
12-5A	-10775.6	20589.3	1742.22
12-5A	-10727.8	20604.3	1821.54
12-5A	-10706.8	20649.5	1715.42
12-5A	-10618.4	20563.5	1718.23
12-5A	-10619.2	20612.5	1770.93
12-5A	-10670.1	20551.7	1779.84
12-5A	-11717.4	20655.6	1755.6
12-5A	-11700	20691.5	1777.64
12-5A	-11719.7	20664.8	1781.22
12-5A	-11724.6	20655.7	1804.11
12-5A	-11622	20716.7	1693.56
12-5A	-11622.1	20680.2	1743.53
12-5A	-11628.1	20737.7	1804.99
12-5A	-11648.3	20747.7	1804.58
12-5A	-11273.1	20717.7	1767.84
12-5A	-11317.5	20723.7	1788.03
12-5A	-11211.2	20660.3	1755.82
12-5A	-11233.3	20714.2	1762.93
12-5A	-11571.1	20798.6	1719.77
12-5A	-11633.7	20799.9	1743.88
12-5A	-11554.7	20794.6	1800.94
12-5A	-11444.2	20777.5	1716.76
12-5A	-11220.3	20786.4	1785.43
12-5A	-11552.1	20894.9	1800.45
12-5A	-11496.8	20883	1710.82
12-5A	-11528.9	20867.5	1769.49
12-5A	-11444.2	20898	1796.03
12-5A	-11385.8	20878.4	1776.32
12-5A	-11243.4	20869.2	1747.44
12-5A	-11427	21053.7	1711.26
12-5A	-11247.1	20980.3	1758.75
12-5A	-11394.8	21085.9	1725.29
12-5A	-11297.4	21154.8	1762.56
12-5A	-11211.3	21116.7	1760.96
12-5A	-11186.4	21126.1	1764.66
12-5A	-11168.9	21152.8	1767.18
12-5A	-11337.3	21184.8	1786.25
12-5A	-11320.5	21187	1809.31
12-5A	-11138.8	21183.6	1757.91
12-5A	-11121.8	21198.6	1741.23
12-5A	-11107.9	21196.9	1765.05
12-5A	-11238.1	21334.2	1734.07
12-5A	-11210.6	21362	1711.79
12-5A	-11299.5	21470.8	1694.52
12-5A	-11257	21400.9	1716.13
12-5A	-11202.1	21415.7	1736.28
12-5A	-11216.2	21477.8	1806.24
12-5A	-11262.3	21512	1686.19
12-5A	-11269.2	21559.7	1741.16
12-5A	-11102.9	21542.4	1812.44
12-5A	-11187.4	21684.2	1691.26
12-5A	-11167.6	21678	1748.5
12-5A	-11090	21649.3	1722.32
12-5A	-11050.8	21652.6	1791.09
12-5A	-10959.7	21619.2	1713.73
12-5A	-10966.9	21641.7	1752.77
12-5A	-11022.9	21644.2	1777.11
12-5A	-10987.7	21650.6	1779.8
12-5A	-10977.7	21641.5	1780.27
12-5A	-10996	21650.3	1803.94
12-5A	-10877.8	21688.2	1774.4
12-5A	-11300.1	21698.3	1742.01
12-5A	-11291	21762.6	1752.83
12-5A	-11309.8	21782	1793.89
12-5A	-11061.3	21715.8	1839.82
12-5A	-10902.1	21809.6	1772.9
12-5A	-10367.4	21873.5	1713.16
12-5A	-10826.9	21999.2	1776.83
12-5A	-11114.8	22006.7	1717.09
12-5A	-11131.4	22020.4	1736.8
12-5A	-11092	22076.5	1738.5
12-5A	-11020.8	22090.4	1718.63
12-5A	-10840.3	22011.4	1736.83
12-5A	-10773.6	22085.2	1685.51
12-5A	-11055.7	22128.8	1784.42
12-5A	-10117	18718.6	1854.03
12-5A	-10114.6	18777.1	1906.66
12-5A	-10286.6	18783.6	1994
12-5A	-10249.9	18804.8	1994.16
12-5A	-10146	18801.4	1958.99
12-5A	-10078.3	18791.4	1871.52
12-5A	-10805.6	19075.9	1851.32
12-5A	-10762.1	19007.2	1855.15
12-5A	-10773.2	19016.2	1909.18
12-5A	-10743	19014.7	1966.91
12-5A	-11031.6	19186.6	1901.56
12-5A	-10957.2	19176.7	1956.23
12-5A	-10952	19176.9	1991.63
12-5A	-10889.7	19149.4	1943.89
12-5A	-10885.8	19135.3	1946.68
12-5A	-10887.5	19181.4	1951.64
12-5A	-10841.6	19157.9	1966.23
12-5A	-10856.2	19181.7	1984.34
12-5A	-10832.7	19113.4	1988.27
12-5A	-10872.8	19191.1	1988.72
12-5A	-10859.2	19115.2	1996.33
12-5A	-10748.8	19191.3	1991.21
12-5A	-10686.9	19180	2001.11
12-5A	-11156.4	19269.2	1889.46
12-5A	-10927.9	19279.3	1936.08
12-5A	-10940.6	19197.2	1956.01
12-5A	-10954.4	19272.9	1963.81
12-5A	-10975.8	19250.8	1978.85
12-5A	-10971.4	19196.4	1984.14
12-5A	-10978.8	19229.2	1986.29
12-5A	-10830.7	19205.9	1858.18
12-5A	-10892.3	19285.7	1896.23
12-5A	-10898.6	19272.8	1936.95
12-5A	-10893.4	19194.7	1960.13
12-5A	-10916.3	19242.9	1985.54
12-5A	-10903.5	19219.2	2001.73
12-5A	-10758.7	19275	1955.46
12-5A	-10717.2	19225.8	1973.1
12-5A	-10753.1	19215.4	1976.01
12-5A	-10702.5	19238.8	1987.35
12-5A	-10695.5	19233.1	2001.37
12-5A	-11489.9	19365.4	1884.24
12-5A	-11469.4	19391.8	1899.45
12-5A	-11382.1	19382.2	1973.67
12-5A	-11314.3	19370.7	1880.42
12-5A	-11258.4	19373.2	1915.94
12-5A	-11317.8	19353.7	1954.49
12-5A	-11335.7	19361.6	1966.48
12-5A	-11245.9	19386.8	1968.56
12-5A	-11212.6	19358.9	1986.1
12-5A	-11200.8	19347	1993.32
12-5A	-11181.6	19325.8	2001.51
12-5A	-10951.8	19394.7	1951.93
12-5A	-10942.4	19317.5	1974.93
12-5A	-10854.1	19324.3	1950.93
12-5A	-10878.3	19329.7	1950.65
12-5A	-10915.3	19383.4	1954.21
12-5A	-10890.8	19319.7	1989.35
12-5A	-10727	19354.7	1931.62
12-5A	-10745.3	19387.5	1949.65
12-5A	-10757.4	19298.8	1955.08
12-5A	-10816.2	19347.9	1965.81
12-5A	-10779	19323.4	1994.2
12-5A	-10738.7	19341.3	1997.12
12-5A	-10700.5	19360	1968.82
12-5A	-10701.5	19359.3	1990.8
12-5A	-10686.4	19308.2	1996.31
12-5A	-11446.3	19412.2	1988.13
12-5A	-11431.8	19436.4	1883.47
12-5A	-11420.5	19414.2	1911.25
12-5A	-11433	19410.2	1944.03
12-5A	-11288	19490.7	1859.71
12-5A	-11271.1	19415	1891.64
12-5A	-11273.7	19428.3	1892.23
12-5A	-11250.1	19405.3	1955.79
12-5A	-10961.9	19414.6	1850.72
12-5A	-10970.3	19441.9	1865.63
12-5A	-10954.9	19426.7	1902.98
12-5A	-10972.1	19482	1948.47
12-5A	-10947.1	19475.7	1968.38
12-5A	-10934.7	19467.4	1973.44
12-5A	-10933.5	19451.1	1990.5
12-5A	-10910.4	19463.2	1921.41
12-5A	-10909.4	19429	1945.09
12-5A	-10841.3	19415.6	1961.54
12-5A	-10761.8	19496.8	1853.12
12-5A	-10719.3	19414.7	1902.43
12-5A	-10734	19474.1	1900.77
12-5A	-10769.6	19484.7	1946.04
12-5A	-10702	19444.5	1904.36
12-5A	-10701.2	19465.6	1903.38
12-5A	-10697.7	19446.9	1919.93
12-5A	-10687.5	19465.2	1944.77
12-5A	-10686.8	19492.2	1985.04
12-5A	-11640.4	19600.1	1893.62
12-5A	-11536.5	19526.3	1858.75
12-5A	-11436.9	19605.4	1914.82
12-5A	-11422.5	19582.3	1920.83
12-5A	-10763.9	19526.6	1845.2
12-5A	-10755.9	19554.9	1857.55
12-5A	-10769.3	19530.3	1939.2
12-5A	-10634.5	19577.1	1878.62
12-5A	-10630.3	19544.3	1899.45
12-5A	-10694.8	19606.1	1897.65
12-5A	-10682.3	19587.2	1902.97
12-5A	-10638.8	19547.9	1919.85
12-5A	-10690.5	19516.8	1959.26
12-5A	-10684.7	19511.1	1978.9
12-5A	-10596.8	19547	1894.71
12-5A	-10577.8	19600.2	1900.65
12-5A	-10582.4	19573.7	1914.57
12-5A	-10229.2	19556.8	1960.8
12-5A	-10231.8	19550.7	1988.75
12-5A	-10047	19602.2	1895.75
12-5A	-11468.6	19651.3	1922.81
12-5A	-11490.2	19705	1932.02
12-5A	-11451	19681.2	1948.51
12-5A	-11460.5	19691.7	1979.52
12-5A	-11398.2	19643.3	1846.48
12-5A	-11426.8	19658.3	1891.65
12-5A	-11435.4	19668.1	1910.39
12-5A	-10776.2	19613.5	1889.09
12-5A	-10674.6	19695.2	1857.68
12-5A	-10613.1	19647.6	1874.49
12-5A	-10617.7	19615.4	1942.26
12-5A	-10674.2	19629.7	1951.14
12-5A	-10641.9	19624.7	1952.53
12-5A	-10576.5	19633.3	1859.8
12-5A	-10582.2	19632.7	1870.95
12-5A	-10319.5	19656.1	1922.01
12-5A	-10367.6	19687.3	1933.63
12-5A	-10393.1	19701.7	1949.11
12-5A	-10321	19653.4	1951.59
12-5A	-10379.6	19668.7	1955.81
12-5A	-10381.8	19667.5	1972.66
12-5A	-10279.4	19667.3	1869.39
12-5A	-10279.5	19667.6	1886.58
12-5A	-10174.1	19703.3	1863.82
12-5A	-11408.5	19815.6	1987.85
12-5A	-10657.2	19810.5	1937.25
12-5A	-10653.1	19815.5	1950.3
12-5A	-10584.2	19732.7	1883.7
12-5A	-10420.6	19734.1	1961.3
12-5A	-10485.2	19714.4	1999.66
12-5A	-10304.8	19725.8	1961.26
12-5A	-10381.8	19745.9	1969.26
12-5A	-10305	19725.5	1973.54
12-5A	-10375.8	19745.3	1998.59
12-5A	-11771.9	19901.8	1996.23
12-5A	-11612	19886.3	1907.92
12-5A	-11467.3	19888.8	1850.32
12-5A	-11418.5	19880.4	1846.33
12-5A	-11434.5	19875.7	1848.41
12-5A	-11361.6	19826.2	1950.6
12-5A	-11295.3	19912.3	1993.62
12-5A	-11336.2	19916.2	1996.83
12-5A	-10659.6	19820.1	1886.21
12-5A	-10669.1	19830.8	1983.55
12-5A	-10595.8	19862.9	1925.88
12-5A	-11723	19994.4	1875.88
12-5A	-11668.4	19933.5	1898.58
12-5A	-11752.4	20009.2	1947.74
12-5A	-11513.3	20020.4	1854.84
12-5A	-11506.4	19998.8	1855.94
12-5A	-11485.4	19943.9	1861.12
12-5A	-11486.1	19966.6	1860.43
12-5A	-11859.2	20082.2	2000.95
12-5A	-11725.7	20054.6	1888.11
12-5A	-11722.5	20117.2	1888.73
12-5A	-11724.9	20086.7	1891.76
12-5A	-11516.8	20042	1856.93
12-5A	-11521.3	20067.4	1859.81
12-5A	-11498.6	20079.2	1897.86
12-5A	-11541	20121.8	1918.52
12-5A	-11715.8	20231.1	1878.69
12-5A	-11716	20179.9	1896.64
12-5A	-11625.4	20217.6	1843.93
12-5A	-11586.1	20147.3	1890.71
12-5A	-11548.6	20180.3	1915.86
12-5A	-11554.2	20215	1918.46
12-5A	-11590.4	20142.9	1941.71
12-5A	-11592.7	20141.6	1954.59
12-5A	-11603.6	20140.1	1991.31
12-5A	-11690.3	20253.9	1849.19
12-5A	-11677.6	20293.1	1877.16
12-5A	-11666.4	20278.7	1878.23
12-5A	-11649.2	20252.7	1866.5
12-5A	-11455.5	20328.9	1898.92
12-5A	-11541.5	20258.9	1914.02
12-5A	-11400.3	20296.3	1941.97
12-5A	-11434.5	20244	1980.81
12-5A	-11578.5	20398.4	1903.89
12-5A	-10867.4	20349.6	1957.97
12-5A	-10669.2	20393.8	1874.69
12-5A	-10671.9	20350.1	1938.18
12-5A	-11859.2	20505.1	1986.72
12-5A	-11702.3	20513.3	1872.85
12-5A	-11713.4	20544.7	1930.66
12-5A	-11659.7	20535.8	1971.48
12-5A	-11607.4	20538.5	1897.77
12-5A	-11552.2	20509.3	1961.7
12-5A	-11402.9	20478.9	1935.4
12-5A	-11409.5	20452.8	1951.07
12-5A	-11665.9	20625.7	1880.35
12-5A	-11686.5	20584.3	1944.45
12-5A	-11669.4	20558.4	1981.1
12-5A	-11615.6	20548.6	1862.66
12-5A	-11613.7	20628.6	1880.82
12-5A	-11594.3	20564.1	1896.77
12-5A	-11592.7	20622.6	1929.47
12-5A	-11603.8	20556.3	1973.35
12-5A	-11589.7	20551.6	1975.88
12-5A	-11651.9	20590.6	1988.35
12-5A	-11442	20595.2	1920.46
12-5A	-11670.1	20654.1	1877.99
12-5A	-11697.7	20655.8	1905.57
12-5A	-11702.4	20735.7	1940.06
12-5A	-11711.6	20704.2	1956.28
12-5A	-11654.9	20696.6	1965.1
12-5A	-11558.2	20728.5	1886.17
12-5A	-11615	20684.1	1927.17
12-5A	-11362	20660.1	1845.6
12-5A	-11276.4	20699.4	1960.27
12-5A	-11701.9	20766.4	1942.52
12-5A	-11623	20846.9	1984.1
12-5A	-11647.7	20817.5	1989
12-5A	-11472.6	20819.9	2000.3
12-5A	-11390.4	20852.3	1928.54
12-5A	-11394.4	20796.5	1998.11
12-5A	-11762.7	20900.4	1984.11
12-5A	-11492.7	20922.4	1858.84
12-5A	-11381.9	20874	1910.95
12-5A	-11397.1	20881.4	1918.93
12-5A	-11400.3	20895.3	1934.61
12-5A	-11397.9	20912.3	1991.86
12-5A	-11360.2	20925.5	1997.43
12-5A	-11660.1	20983	1948.36
12-5A	-11681.6	21025.1	1960.72
12-5A	-11520	21032	1953.87
12-5A	-11372.1	21048.3	1964.07
12-5A	-11288.8	21113.8	1982.49
12-5A	-11673.9	21190	1979.3
12-5A	-11680.4	21257.7	1999.11
12-5A	-11622.5	21180.3	1978.12
12-5A	-11487.3	21180.4	1993.97
12-5A	-11717.8	21318.7	1935.52
12-5A	-11652.3	21279.5	1946.56
12-5A	-11660.1	21321.9	1970.23
12-5A	-11665	21368.7	1989.73
12-5A	-11588.9	21276.5	1958.36
12-5A	-11600.6	21308.4	1988.31
12-5A	-11346.8	21290.8	2002.08
12-5A	-11272.2	21278.4	1963.19
12-5A	-11637.1	21466.4	1956.01
12-5A	-11369.8	21414	1944.12
12-5A	-11519.1	21486.4	1933.54
12-5A	-11139.2	21538.6	1887.68
12-5A	-11227.4	21562.7	1946.35
12-5A	-11221.2	21560.2	1972.46
12-5A	-11457	21639.9	1921.31
12-5A	-11517.2	21650.3	1988.19
12-5A	-11419.8	21588.6	1920
12-5A	-11442.6	21604.8	1953.38
12-5A	-11421.9	21617.7	1997.79
12-5A	-11259.7	21626.2	1878.63
12-5A	-11310.4	21758	1995.12
12-5A	-11199.8	21782.6	1953.53
12-5A	-10678.1	21866.9	1983.6
12-5A	-10615.3	21933	1949.58
12-5A	-10603.4	21958.5	1953.14
12-5A	-11237.2	22036.2	1884.03
12-5A	-11250	22033.4	1890.89
12-5A	-11222.5	22037.8	1868.48
12-5A	-11134	22199.4	1886.93
12-5A	-10664.6	22154.9	1985.96
12-5A	-10663.2	22171.4	1986.08
12-5A	-10694.4	22179.2	1989.39
12-5A	-10668.9	22116.3	2001.06
12-5A	-11153.1	22219.1	1905.62
12-5A	-11170.2	22246.2	1949.57
12-5A	-10578.4	22307.4	1950.55
12-5A	-10580.1	18686.7	2111.21
12-5A	-10609.8	18753	2115.48
12-5A	-10535.2	18746.7	2129.92
12-5A	-10608.7	18713.8	2148.29
12-5A	-10522.8	18773.6	2156.46
12-5A	-10502.2	18745.2	2104.06
12-5A	-10370.2	18712.3	2114.39
12-5A	-10357.8	18759.4	2116.93
12-5A	-10325.9	18723.1	2127.3
12-5A	-10262.3	18686.1	2111.73
12-5A	-10661.3	18878.3	2088.3
12-5A	-10671	18835.5	2128.19
12-5A	-10671.5	18807.4	2152.99
12-5A	-10663.5	18845.5	2159.12
12-5A	-10701.1	18852	2159.62
12-5A	-10563.6	18797.6	2098.98
12-5A	-10601.1	18781.4	2123.96
12-5A	-10279.4	18811.8	2105.7
12-5A	-10682.7	18914.2	2157.27
12-5A	-10862	19070	2143.49
12-5A	-10809.4	19025.8	2153.44
12-5A	-10802.4	19080.7	2153.24
12-5A	-10634.9	19088.9	2083.2
12-5A	-10899.5	19148.4	2004.45
12-5A	-10858.2	19142.9	2017.04
12-5A	-10868.8	19130.1	2071.77
12-5A	-10837.2	19141.5	2083.54
12-5A	-10877.8	19103.9	2121.65
12-5A	-10824.5	19109.3	2120.38
12-5A	-10858.5	19104.9	2141.54
12-5A	-10821.2	19181.8	2142.92
12-5A	-10802.5	19140	2002.68
12-5A	-10741.1	19167.1	2003.79
12-5A	-10807.8	19107.5	2041.7
12-5A	-10799.9	19138.6	2046.22
12-5A	-10805	19143.7	2058.61
12-5A	-10729.8	19185.5	2110.11
12-5A	-10793.2	19157.5	2117.12
12-5A	-10764.8	19152.2	2123.72
12-5A	-10731	19163.8	2126.99
12-5A	-10758.2	19138.4	2158.7
12-5A	-10688.7	19146.3	2003.45
12-5A	-10679	19107.5	2027.04
12-5A	-10630.1	19135.8	2029.2
12-5A	-10641.1	19178.3	2054.96
12-5A	-10708.5	19167.8	2060.93
12-5A	-10704.4	19185.2	2061.59
12-5A	-10632.2	19165.7	2107.55
12-5A	-10699.1	19182.5	2113.71
12-5A	-10653.6	19161.6	2128.41
12-5A	-10707.8	19162.1	2131.29
12-5A	-10664.3	19156.8	2145.39
12-5A	-10602.7	19157	2077.09
12-5A	-10564	19127.1	2111.22
12-5A	-10563.8	19191.5	2138.47
12-5A	-11132.3	19274.8	2014.37
12-5A	-11050.4	19293.1	2134.01
12-5A	-10979.3	19256.7	2007.9
12-5A	-10929.1	19255.8	2023.24
12-5A	-10940.5	19205	2054.04
12-5A	-10919.8	19284.5	2023.65
12-5A	-10765.6	19218.1	2015.01
12-5A	-10740.9	19214.2	2043.68
12-5A	-10719.4	19208.9	2053.71
12-5A	-10785.6	19199.5	2115.69
12-5A	-10729.9	19235.5	2148.34
12-5A	-10747.3	19235.7	2151.4
12-5A	-10780.1	19223.6	2157.03
12-5A	-10692.2	19219.2	2003.79
12-5A	-10681.5	19207.2	2013.82
12-5A	-10699.2	19268.9	2030.2
12-5A	-10709.3	19246.1	2044.58
12-5A	-10699.8	19202.1	2058.46
12-5A	-10708	19213.6	2121.72
12-5A	-10654.4	19223.8	2140.11
12-5A	-10694.8	19236.2	2159.15
12-5A	-11152	19298.4	2008.05
12-5A	-11075.9	19317	2150.92
12-5A	-10820.5	19379.8	2003.94
12-5A	-10801.4	19396.1	2004.9
12-5A	-10725.4	19388.3	2007.65
12-5A	-10746.3	19350.7	2049.48
12-5A	-10721.7	19325.7	2099.88
12-5A	-10701.9	19329.6	2132.25
12-5A	-11467.6	19425.2	2036
12-5A	-10751.9	19411.3	2032.21
12-5A	-10760	19495.9	2155.74
12-5A	-10701.7	19469.6	2142.94
12-5A	-11411.9	19566	2006.13
12-5A	-10721.7	19572.4	2102.43
12-5A	-10691.9	19552.3	2068.51
12-5A	-10633.6	19599.9	2084.01
12-5A	-10600.1	19603.8	2058.34
12-5A	-10586.7	19600.3	2088.63
12-5A	-10586.5	19601.8	2110.39
12-5A	-10321.4	19551.1	2069.01
12-5A	-10386.4	19547.6	2149.46
12-5A	-10258.3	19543.1	2025.48
12-5A	-10244.5	19532.6	2064.11
12-5A	-11468.2	19659.6	2043.17
12-5A	-11487.1	19708	2060.48
12-5A	-11486.8	19676.7	2064.16
12-5A	-11496.3	19711.2	2081.57
12-5A	-11443.3	19639	2054.01
12-5A	-11420.9	19709.2	2158.75
12-5A	-10777.7	19669.2	2061.4
12-5A	-10722.3	19689	2114.48
12-5A	-10664	19644.5	2013.65
12-5A	-10640.5	19648.2	2014.35
12-5A	-10653.1	19627.2	2022.97
12-5A	-10706.9	19707.2	2051.08
12-5A	-10646.4	19693.6	2059.18
12-5A	-10646.3	19625.7	2066.2
12-5A	-10707.2	19707.4	2067.87
12-5A	-10695.7	19615.7	2120.41
12-5A	-10426.3	19671.8	2023.6
12-5A	-10450.3	19679.1	2027.99
12-5A	-10419.4	19706	2066.18
12-5A	-10350.4	19688.7	2011.93
12-5A	-11652.3	19812.2	2008.44
12-5A	-11508.2	19755	2086.26
12-5A	-11516.7	19724.5	2116.3
12-5A	-11513.4	19756.1	2127.01
12-5A	-11420.1	19725.3	2118.18
12-5A	-10724.6	19785.3	2064.36
12-5A	-10736.9	19733.9	2107.27
12-5A	-10719.8	19784.5	2145.89
12-5A	-10613.6	19755.3	2026.49
12-5A	-10667.2	19774.1	2037.73
12-5A	-10677.1	19792.7	2056.92
12-5A	-10694.7	19774.5	2087.64
12-5A	-10660.3	19785.5	2115.44
12-5A	-10533.4	19744.6	2031.52
12-5A	-10511.2	19719.6	2050.25
12-5A	-10564.3	19753.2	2060.82
12-5A	-10595.5	19808.6	2076.64
12-5A	-10564.9	19776.4	2117.83
12-5A	-10521.4	19772.2	2122.57
12-5A	-10473.2	19759.8	2015.51
12-5A	-10447.9	19772.9	2038.28
12-5A	-10418	19761.8	2055.83
12-5A	-10473.3	19775.8	2077.66
12-5A	-10491.5	19758.1	2089.17
12-5A	-10306.5	19722.8	2005.6
12-5A	-11559.6	19956	2104.09
12-5A	-11554	19981.7	2115.06
12-5A	-11594.5	19995.5	2150.3
12-5A	-11779.6	20038	2032.94
12-5A	-11798.3	20058.6	2038.99
12-5A	-11820.8	20085.5	2052.95
12-5A	-11663.2	20118.5	2141.28
12-5A	-11657.3	20091.7	2148.72
12-5A	-11611.7	20072.2	2053.34
12-5A	-11451	20127.6	2127.96
12-5A	-11859.2	20150.8	2053.89
12-5A	-11591.8	20221.3	2047.53
12-5A	-11547	20222.7	2038.9
12-5A	-11859.2	20290.7	2038.54
12-5A	-11691.8	20267.5	2007.91
[truncated: 68,110 more rows]

## Sheet: Fig_1L_3G_tropho
ID	X	Y	Z
12-5A	-9800.23	19143.9	849.471
12-5A	-9833.14	19254.6	806.187
12-5A	-11038	19404.4	843.615
12-5A	-10311	19399.6	711.25
12-5A	-10293.7	19378.9	774.644
12-5A	-10304.2	19351.3	822.291
12-5A	-10652.9	19593.1	718.75
12-5A	-10636.6	19594.8	711.25
12-5A	-10622.8	19619.9	711.25
12-5A	-10805.3	19731	803.036
12-5A	-10756.9	19742	810.761
12-5A	-10777.7	19723.7	835.181
12-5A	-10798.5	19709.2	861.26
12-5A	-10829.1	19742.1	866.146
12-5A	-10656.8	19659.8	711.25
12-5A	-10708.4	19733.4	711.25
12-5A	-10672.7	19661.3	769.828
12-5A	-10700.5	19670.2	774.347
12-5A	-10728.6	19750.8	778.631
12-5A	-10851.2	19782.6	823.984
12-5A	-10768.1	19822.4	711.25
12-5A	-10756.3	19784.7	778.169
12-5A	-10755.9	19797	778.749
12-5A	-10837.7	19797.3	858.222
12-5A	-10741.4	19787.5	720.872
12-5A	-10731.7	19813.4	750.904
12-5A	-10717.5	19760.2	758.45
12-5A	-10726.4	19756.3	800.612
12-5A	-11196.3	19957.5	796.151
12-5A	-11112.3	19906.2	773.501
12-5A	-10941.7	19946.7	818.081
12-5A	-10758.5	19872.4	764.203
12-5A	-10439.2	19906.1	840.685
12-5A	-10430.9	19934.3	804.7
12-5A	-10347.9	19913.2	834.866
12-5A	-10277	19889.1	811.458
12-5A	-10178.7	19923.8	719.479
12-5A	-11269.5	20004.9	833.534
12-5A	-11244	19989.1	818.176
12-5A	-11237	19968.1	821.312
12-5A	-11061.4	20049.3	711.25
12-5A	-11112	19984.4	864.508
12-5A	-11063.6	19985.3	863.662
12-5A	-11096	19971.1	866.093
12-5A	-10991.7	20023.1	764.938
12-5A	-10961.6	20014.2	766.283
12-5A	-10962.8	19986.9	827.677
12-5A	-10936.7	20051	711.25
12-5A	-10945.5	19977	765.387
12-5A	-10949.2	20019	765.741
12-5A	-10820.3	20058.2	717.073
12-5A	-10796.2	20009	719.34
12-5A	-10497.6	19992.9	816.409
12-5A	-10378.7	19999	711.25
12-5A	-10396.6	19974.8	806.053
12-5A	-9737	20024.1	828.014
12-5A	-11230.8	20111.7	816.723
12-5A	-11240.3	20091.7	819.413
12-5A	-11084	20096.8	711.25
12-5A	-10991.8	20118.1	711.25
12-5A	-11044.6	20103.1	749.261
12-5A	-10861.6	20135.8	711.25
12-5A	-10876.6	20146	711.25
12-5A	-9923.35	20094.3	800.081
12-5A	-9923.66	20091.8	832.163
12-5A	-11291.1	20233	862.16
12-5A	-10989.7	20242.4	711.25
12-5A	-11050.2	20170.5	720.535
12-5A	-10991	20228.7	805.805
12-5A	-11000.7	20263.7	809.421
12-5A	-10969.7	20184.8	811.021
12-5A	-11230.9	20309.2	857.552
12-5A	-11252.3	20361.7	866.208
12-5A	-11010.9	20312.3	805.768
12-5A	-11025.4	20363.9	806.78
12-5A	-11183.6	20473.5	865.727
12-5A	-11098.9	20423.1	773.14
12-5A	-11021.1	20469.8	711.25
12-5A	-11032.7	20408.6	718.61
12-5A	-11039.8	20443	719.833
12-5A	-11043.1	20424.6	724.015
12-5A	-11052.3	20448.9	813.251
12-5A	-9829.02	20468.2	711.25
12-5A	-10997.2	20491.7	714.366
12-5A	-11045.2	20539	713.297
12-5A	-11002.8	20495	748.921
12-5A	-10663	20551.9	777.237
12-5A	-10319.3	20549.9	711.25
12-5A	-10287	20573.6	711.25
12-5A	-10149.7	20583.2	711.25
12-5A	-10038.5	20561.6	779.759
12-5A	-9926.42	20578.5	711.25
12-5A	-9901.55	20577.4	713.953
12-5A	-9821.24	20519	719.734
12-5A	-9900.35	20571.2	749.894
12-5A	-11218.6	20635.6	861.91
12-5A	-11058.4	20593.9	823.225
12-5A	-11076.3	20640.6	832.244
12-5A	-10465.2	20652.8	718.655
12-5A	-10503.2	20635.6	774.925
12-5A	-10517.8	20632.5	836.566
12-5A	-10953.6	20717.7	711.25
12-5A	-11002.9	20728.2	711.25
12-5A	-10223.1	20728.4	711.25
12-5A	-10175.3	20790.1	828.666
12-5A	-9988.02	20707.3	830.436
12-5A	-10989.8	20850.8	711.25
12-5A	-10912	20889.7	711.25
12-5A	-10229.5	20810.4	851.564
12-5A	-10960.5	20921.4	761.415
12-5A	-10914.3	20910.6	711.25
12-5A	-10671.6	21023	828.557
12-5A	-11784.5	21202.5	711.25
12-5A	-11116.5	21143.2	711.25
12-5A	-11122.9	21178.1	711.25
12-5A	-11178.6	21258.6	776.186
12-5A	-11218.6	21261.4	810.988
12-5A	-11420	21411	866.351
12-5A	-11213.9	21399.5	829.288
12-5A	-11140	21371.3	758.168
12-5A	-11037.7	21346.1	869.98
12-5A	-10510.6	21362.1	715.53
12-5A	-10460	21404	763.64
12-5A	-10382	21380.8	852.621
12-5A	-11302.3	21466.7	711.25
12-5A	-11278.4	21486.7	803.538
12-5A	-11261.7	21446.9	750.933
12-5A	-10991.9	21450.2	711.25
12-5A	-10965.9	21442.8	833.156
12-5A	-10896.1	21470.2	823.682
12-5A	-10889.6	21503.9	828.149
12-5A	-10877.4	21517.1	829.196
12-5A	-10939.5	21502.1	830.925
12-5A	-10932.8	21470.8	835.343
12-5A	-10876.3	21520.9	862.255
12-5A	-10913.5	21486	869.235
12-5A	-10832.9	21425.7	716.999
12-5A	-10647.3	21459.6	711.25
12-5A	-10707.7	21517.7	778.346
12-5A	-11279	21546.9	751.572
12-5A	-11293.8	21526.4	756.324
12-5A	-11314.4	21550.1	808.839
12-5A	-11306.3	21585.8	824.295
12-5A	-11252.7	21534.2	711.25
12-5A	-11109.9	21610.2	772.147
12-5A	-11101.7	21625.4	853.8
12-5A	-11138.3	21598.4	857.238
12-5A	-10980	21621.4	724.278
12-5A	-10851.4	21543	858.738
12-5A	-10822.8	21577.7	823.616
12-5A	-10827.7	21619.2	826.545
12-5A	-10835.2	21561.8	828.109
12-5A	-10692.5	21539.1	711.25
12-5A	-10743.4	21551.2	818.667
12-5A	-11784.5	21682.5	775.271
12-5A	-11779.8	21654.7	823.387
12-5A	-11212.3	21636.3	781.325
12-5A	-10970.6	21630.8	721.377
12-5A	-10763.4	21639.9	803.525
12-5A	-10803.7	21647.7	815.714
12-5A	-10786.5	21685.8	825.509
12-5A	-11703.3	21754.7	721.57
12-5A	-11719.5	21747.5	807.189
12-5A	-11715.9	21767.2	830.872
12-5A	-11738.3	21747.9	834.127
12-5A	-10972.3	21775.6	869.786
12-5A	-11684.8	21887	826.671
12-5A	-11588.8	21923.1	711.25
12-5A	-11614.7	21903.2	720.034
12-5A	-11646.4	21925.4	808.321
12-5A	-11622.1	21912.1	812.567
12-5A	-11649.4	21888.2	829.053
12-5A	-10772.1	21910.4	758.044
12-5A	-10800	21884.3	860.689
12-5A	-10653.6	21841	711.25
12-5A	-10650.2	21867.4	719.665
12-5A	-10543.5	21841.8	711.25
12-5A	-10525.7	21844.5	711.25
12-5A	-10531.3	21898.4	711.25
12-5A	-10487.2	21868.8	718.774
12-5A	-10530.4	21875.7	718.02
12-5A	-10464	21937	775.388
12-5A	-10217.6	21906	711.25
12-5A	-11737	22028.2	755.887
12-5A	-11476.7	22032.3	716.242
12-5A	-11477.6	22030.1	802.149
12-5A	-10579.4	22006.9	804.323
12-5A	-10488.8	21965.4	765.835
12-5A	-10516.2	21997.7	817.858
12-5A	-11651.4	22142.6	738.439
12-5A	-11485.9	22051.1	753.342
12-5A	-11400.2	22090.7	711.25
12-5A	-11778	22199.7	711.25
12-5A	-11607.6	22159.4	752.951
12-5A	-11612.3	22175.8	755.644
12-5A	-11586.2	22199.2	757.159
12-5A	-11581.6	22219.2	763.367
12-5A	-11395.3	22155.2	711.25
12-5A	-11452.8	22184.6	760
12-5A	-11433.7	22217.7	758.251
12-5A	-11418.4	22196	760.672
12-5A	-11409.8	22215.8	765.824
12-5A	-11452.3	22197.3	781.448
12-5A	-11394.6	22244.2	780.67
12-5A	-11404.1	22190.7	829.312
12-5A	-11346.4	22227.5	711.25
12-5A	-11368	22232.7	711.25
12-5A	-11349	22243.9	782.43
12-5A	-11633.8	22280.7	711.25
12-5A	-11572.1	22349.2	811.789
12-5A	-11412.5	22270.3	711.25
12-5A	-11411.9	22315	711.25
12-5A	-11395.9	22333.5	711.25
12-5A	-11409.3	22290.7	718.197
12-5A	-11373.4	22285.1	759.9
12-5A	-11389.4	22274.8	786.068
12-5A	-11372.2	22317.9	785.796
12-5A	-11396.6	22319.8	814.407
12-5A	-11340.8	22275.2	711.25
12-5A	-11315.4	22298.2	711.25
12-5A	-11344.2	22353.9	711.25
12-5A	-11354.4	22253.9	715.234
12-5A	-11334.6	22297.4	715.585
12-5A	-11320.8	22324.7	720.548
12-5A	-11337.6	22339.8	773.578
12-5A	-11229.6	22348.6	711.25
12-5A	-10709.5	22334.2	776.061
12-5A	-11699.9	22412	816.064
12-5A	-11703.2	22391.6	836.191
12-5A	-11660.8	22447.3	711.25
12-5A	-11564.5	22431.7	711.25
12-5A	-11489.5	22407.1	825.53
12-5A	-11485.4	22421.8	828.433
12-5A	-11387.1	22386.4	711.25
12-5A	-11371	22394.3	711.25
12-5A	-11414	22452.3	711.25
12-5A	-11404.4	22374.5	762.033
12-5A	-11390.2	22367.7	763.103
12-5A	-11371.9	22443	764.309
12-5A	-11386.1	22375.9	774.519
12-5A	-11388.8	22421.8	812.676
12-5A	-11384.8	22409.4	818.206
12-5A	-11419	22434.8	818.447
12-5A	-11433.2	22446.6	825.324
12-5A	-11343.4	22446.4	711.25
12-5A	-11354.7	22376.4	758.093
12-5A	-11359.2	22396.1	757.698
12-5A	-11359.1	22363.7	761.841
12-5A	-11361.1	22410.9	763.965
12-5A	-11341.4	22415.8	769.836
12-5A	-11367.8	22450	805.502
12-5A	-11356.3	22424	824.74
12-5A	-11714.7	22488.5	717.168
12-5A	-11689.8	22488.5	779.054
12-5A	-11720	22465	828.505
12-5A	-11643.5	22488.5	711.25
12-5A	-11579.6	22474.8	766.349
12-5A	-11379	22474.2	804.304
12-5A	-11349.8	22462.6	711.25
12-5A	-11344.3	22488.5	711.25
12-5A	-11182.1	22480.8	711.25
12-5A	-10225.8	19071.4	956.154
12-5A	-10225.7	19042.9	981.431
12-5A	-9983.66	19080.8	899.273
12-5A	-10227.6	19165.1	873.335
12-5A	-10696.7	19384.9	965.989
12-5A	-11070.7	19534.6	971.844
12-5A	-11032.5	19514.5	971.26
12-5A	-10885.9	19519.8	999.113
12-5A	-10870	19479.2	1006.08
12-5A	-11099.1	19555.1	975.694
12-5A	-10892.8	19616.4	945.555
12-5A	-9957.82	19574	895.901
12-5A	-10959.9	19728.5	943.627
12-5A	-10876.7	19706.4	980.752
12-5A	-10815	19712.5	887.936
12-5A	-11223	19856	997.712
12-5A	-11135.7	19791.3	876.507
12-5A	-11021.8	19832	898.331
12-5A	-11006.4	19801.1	939.051
12-5A	-11021	19766.3	964.708
12-5A	-10946	19786.8	893.331
12-5A	-10574.3	19840.8	973.967
12-5A	-10566.8	19833.7	993.634
12-5A	-11444.5	19916.6	991.463
12-5A	-11274.9	19943.5	969.406
12-5A	-11080.1	19885.6	887.166
12-5A	-11094.8	19938.1	885.521
12-5A	-11092.1	19874.9	894.011
12-5A	-10613.9	19893	1004.07
12-5A	-10466.7	19957	870.929
12-5A	-10449.6	19946.6	872.976
12-5A	-10501.1	19940.5	966.405
12-5A	-10440.1	19884.3	989.118
12-5A	-10456.7	19910.9	1002.97
12-5A	-11275.6	19996.1	990.867
12-5A	-11305.5	20000.5	1000.88
12-5A	-11217.9	20009.8	943.791
12-5A	-11218	20018.8	982.076
12-5A	-11115.6	20030.5	885.455
12-5A	-11082.2	19972.9	897.676
12-5A	-11134.8	20049.4	928.709
12-5A	-11157.5	20056.1	933.922
12-5A	-10598.5	20062.3	979.756
12-5A	-10486.2	20010.7	1008.93
12-5A	-11477.2	20118.1	985.287
12-5A	-11474.1	20151.4	1007.77
12-5A	-11300.9	20078	938.218
12-5A	-11319.9	20078.5	969.33
12-5A	-11198.1	20104.8	927.796
12-5A	-11181.9	20129.8	938.665
12-5A	-11190.7	20147.2	940.554
12-5A	-9822.69	20098.7	878.405
12-5A	-11437.4	20200.5	941.361
12-5A	-11461.4	20251	945.365
12-5A	-11246.2	20255.2	892.934
12-5A	-11205.2	20189.2	940.33
12-5A	-11224.7	20248.8	940.115
12-5A	-11478	20290.6	891.709
12-5A	-11251.1	20336.7	937.713
12-5A	-11233.8	20284.7	940.172
12-5A	-11342.4	20400.2	924.584
12-5A	-11255.5	20391.9	870.845
12-5A	-11216.5	20464.8	925.602
12-5A	-11738.8	20561.2	996.385
12-5A	-11740	20520.5	1007.07
12-5A	-11267.4	20562.6	943.438
12-5A	-11265.6	20516.9	971.946
12-5A	-11228.5	20528.6	883.965
12-5A	-11213	20502.2	888.259
12-5A	-11233.9	20514.2	936.206
12-5A	-11242.1	20561.6	946.456
12-5A	-9914.6	20516.2	902.004
12-5A	-11258.4	20666.8	1004.2
12-5A	-11098.6	20618.8	870.662
12-5A	-10895.3	20593.4	989.295
12-5A	-11250.8	20753.2	997.852
12-5A	-11143.5	20784.4	928.564
12-5A	-10302.1	20745.8	884.367
12-5A	-11109.2	20874.8	940.491
12-5A	-11139.4	20856.8	944.547
12-5A	-10090.1	20799.1	891.898
12-5A	-11496.6	20976.6	977.103
12-5A	-11165.7	20969.6	933.434
12-5A	-11168.7	20994.5	986.361
12-5A	-11150.6	20921.5	965.452
12-5A	-11159.4	20956.5	973.155
12-5A	-10660.3	20944.1	978.587
12-5A	-9860.33	20986.2	1022.88
12-5A	-9765.47	20959.7	1016.8
12-5A	-9737	20931.1	1019.68
12-5A	-11129.2	21078.3	968.84
12-5A	-11266.8	21156.9	1003.53
12-5A	-11182.1	21149	926.963
12-5A	-11191.7	21180	933.54
12-5A	-11195.2	21150	936.075
12-5A	-11199.1	21152.4	969.344
12-5A	-11216.1	21179.4	969.346
12-5A	-11249.8	21131.7	975.518
12-5A	-11227.7	21148.7	976.518
12-5A	-11242	21138.6	999.476
12-5A	-11148.6	21112	999.146
12-5A	-11182.3	21217.2	945.325
12-5A	-11132.9	21265.8	931.978
12-5A	-11144.6	21312.6	936.512
12-5A	-11090	21293.8	979.835
12-5A	-11475.9	21336.1	996.461
12-5A	-11433.7	21321.4	939.28
12-5A	-11356.3	21384.7	890.984
12-5A	-11368.7	21418.2	941.682
12-5A	-11152.9	21347.6	931.09
12-5A	-11101.6	21371.4	931.788
12-5A	-11093.7	21360.9	933.675
12-5A	-11096.3	21321.3	936.043
12-5A	-11141.1	21326.6	937.392
12-5A	-11064.8	21365.2	938.706
12-5A	-11058.5	21321.8	940.839
12-5A	-11112.9	21371.7	969.525
12-5A	-11076.2	21331.8	976.087
12-5A	-11093.8	21316.7	992.806
12-5A	-11017.2	21320.2	884.498
12-5A	-11056.9	21395.1	974.087
12-5A	-10972.4	21442.8	884.144
12-5A	-10990.2	21442.1	890.83
12-5A	-11051.8	21496.1	936.601
12-5A	-10652.2	21450.4	914.434
12-5A	-10728.6	21467.5	945.517
12-5A	-10609.8	21430.6	903.408
12-5A	-10534.8	21495.6	987.738
12-5A	-9737	21431.3	986.599
12-5A	-11023.8	21547.1	943.318
12-5A	-11020.4	21546.7	972.939
12-5A	-11041.9	21559.3	979.123
12-5A	-10998.4	21542.6	998.945
12-5A	-11031.8	21558.6	1000.95
12-5A	-10928.7	21596.6	871.323
12-5A	-10931.2	21591.7	892.771
12-5A	-10781.3	21607.2	881.669
12-5A	-10538.7	21523.7	989.512
12-5A	-10452.6	21591.5	1003.67
12-5A	-10963.4	21651.8	1003.24
12-5A	-10851.6	21683.2	881.959
12-5A	-10853.8	21711.2	880.543
12-5A	-10917.2	21633.8	946.832
12-5A	-10940.1	21683.6	988.511
12-5A	-10819.6	21708.5	978.831
12-5A	-10624.9	21695.1	1005.45
12-5A	-11762.2	21735.9	935.993
12-5A	-10949	21812.9	876.422
12-5A	-10815.9	21754.2	939.114
12-5A	-10847.1	21785.5	940.302
12-5A	-10841.8	21789.6	970.616
12-5A	-10818.8	21786	976.952
12-5A	-10838.3	21815.6	995.429
12-5A	-10799.1	21826.4	996.931
12-5A	-10968.3	21852.5	941.312
12-5A	-10902	21893.7	900.287
12-5A	-10820.5	21930.3	944.084
12-5A	-10843.8	21839	979.172
12-5A	-10835.3	21865.4	982.284
12-5A	-10840.1	21837	993.573
12-5A	-10824	21903.1	1003.28
12-5A	-10738	21931.5	876.314
12-5A	-10753	21976.4	941.498
12-5A	-10765	21973.5	944.021
12-5A	-10811.3	21949.4	945.415
12-5A	-10799.8	21960.4	946.273
12-5A	-10707.3	22009.3	873.914
12-5A	-10706.2	21950.9	881.253
12-5A	-10745.1	21940.9	893.326
12-5A	-10719.9	22003.7	941.66
12-5A	-10633.6	21994.5	876.839
12-5A	-10667.6	22095.7	988.928
12-5A	-10554.1	22079.3	936.243
12-5A	-10574.8	22080.8	939.923
12-5A	-10580.9	22102	975.848
12-5A	-10521.3	22110.8	971.322
12-5A	-10293.8	22143.4	877.118
12-5A	-10385.4	22175.2	943.717
12-5A	-10305.1	22159.3	898.459
12-5A	-10319.8	22161.5	899.379
12-5A	-10282.2	22158	901.03
12-5A	-10263	22161.8	920.648
12-5A	-10279.1	22173.1	934.088
12-5A	-11696.9	22347.7	876.659
12-5A	-11437.3	22290.2	885.526
12-5A	-11455	22287.1	893.467
12-5A	-10902.5	22305	943.356
12-5A	-10882.1	22325.8	943.501
12-5A	-10896.6	22299.4	976.355
12-5A	-11784.5	22375.9	898.409
12-5A	-11664.1	22373.7	881.469
12-5A	-11445.5	22392.9	887.713
12-5A	-10466.7	22406.1	902.519
12-5A	-10471.8	22418.7	931.412
12-5A	-10445.9	22453.4	975.783
12-5A	-10409.4	22416.7	892.075
12-5A	-11710.6	22488.5	875.619
12-5A	-11494.8	22482.2	890.892
12-5A	-10725.3	22467.4	990.782
12-5A	-10413.1	22477.6	972.708
12-5A	-10371.9	22478.4	978.806
12-5A	-10679.6	19084.4	1189.5
12-5A	-10555.4	19094.5	1124.34
12-5A	-10471.6	19056.7	1123.73
12-5A	-10526.7	19075.9	1133.46
12-5A	-10439.9	19046.5	1135.45
12-5A	-10365.6	19047.8	1030.81
12-5A	-10363.9	19027.2	1041.96
12-5A	-10337.7	19027.2	1100.27
12-5A	-10336.2	19027.2	1120.56
12-5A	-10412.7	19027.2	1139.13
12-5A	-10571.1	19138.6	1088.97
12-5A	-10568.6	19134.9	1103.53
12-5A	-10054.7	19315	1118.07
12-5A	-9998.98	19302.1	1105.29
12-5A	-10969.2	19434.5	1125.63
12-5A	-10874	19422.6	1056.66
12-5A	-10910.6	19353.7	1118.02
12-5A	-10931.2	19394.3	1121.58
12-5A	-11182.3	19545.1	1174.64
12-5A	-11057.3	19484.2	1178.67
12-5A	-11155	19541.8	1179.37
12-5A	-11084.1	19508.8	1183.55
12-5A	-11110.5	19519.4	1183.49
12-5A	-11087.9	19544.3	1183.08
12-5A	-11243.7	19644.5	1067.84
12-5A	-11209.9	19551.4	1121.07
12-5A	-11207.4	19583.2	1183.76
12-5A	-11244.1	19621.2	1184.53
12-5A	-11106.6	19648	1183.96
12-5A	-10978.2	19636.1	1046.33
12-5A	-11039.6	19568.6	1123.49
12-5A	-11384.1	19721.3	1068.62
12-5A	-11399.4	19742.5	1071.15
12-5A	-11268.5	19659.6	1064.04
12-5A	-11295.1	19665.8	1069.31
12-5A	-11095.2	19672.8	1170.87
12-5A	-10983.2	19693.9	1076.07
12-5A	-11008.9	19689.9	1106.65
12-5A	-11030.1	19682.6	1121.43
12-5A	-10950.1	19696.7	1036.21
12-5A	-11476.7	19840.5	1069.33
12-5A	-11434.7	19828.8	1181.64
12-5A	-11265.4	19832.8	1065.18
12-5A	-11316.2	19825	1071.2
12-5A	-11325.4	19805.1	1103.15
12-5A	-11298.5	19850.2	1111.3
12-5A	-11296.4	19825.2	1117.05
12-5A	-11312.5	19803.7	1180.5
12-5A	-11238	19853.6	1034.62
12-5A	-11212.8	19757	1037.15
12-5A	-11244.7	19772.3	1070.82
12-5A	-11259.5	19811.5	1072.25
12-5A	-11253.1	19808.3	1120.77
12-5A	-10640.9	19856.2	1048.71
12-5A	-10639	19828.8	1062.31
12-5A	-10606.4	19830.1	1077.28
12-5A	-10447.6	19804.6	1073.68
12-5A	-10427.3	19799.1	1063.6
12-5A	-11489.7	19895.1	1124.29
12-5A	-11504.9	19935.6	1124.56
12-5A	-11568	19930.9	1172.86
12-5A	-11266.5	19927.7	1036.44
12-5A	-11347.8	19858.8	1073.73
12-5A	-11286.5	19885.8	1074.51
12-5A	-11276	19915.5	1096.84
12-5A	-11297.8	19958.1	1096.74
12-5A	-11262.2	19917.7	1076.93
12-5A	-10439.4	19910.8	1056.3
12-5A	-10396.7	19873.5	1060.88
12-5A	-10404.4	19905.4	1062.15
12-5A	-10387.8	19901.3	1063.72
12-5A	-11592.6	19972.6	1183.74
12-5A	-11605.9	19992.2	1187.19
12-5A	-11502.7	19966.8	1059.06
12-5A	-11486.4	19998.2	1127.95
12-5A	-11342.1	20011.5	1034.4
12-5A	-11286.2	19964.2	1076.36
12-5A	-11321.4	19971.8	1103.79
12-5A	-10658.5	20020.5	1160.39
12-5A	-10585.2	20042.6	1066.89
12-5A	-10629.8	19995.1	1071.54
12-5A	-10610.1	20012.4	1186.56
12-5A	-10601.5	20044.5	1188.02
12-5A	-11586.7	20143.5	1079.05
12-5A	-11529.1	20081	1128.27
12-5A	-11508.5	20110.4	1163.09
12-5A	-11376.4	20094.1	1033.83
12-5A	-11387.4	20163.6	1070.78
12-5A	-11422.9	20154	1076.46
12-5A	-11430.5	20169.1	1075.75
12-5A	-11388.8	20096.9	1097.89
12-5A	-11401.4	20165.2	1101.32
12-5A	-10570.8	20082.6	1049.16
12-5A	-10554.2	20135.3	1189.17
12-5A	-10524	20093.9	1183.64
12-5A	-10328	20089.3	1171.05
12-5A	-11720.6	20261	1126.34
12-5A	-11630.1	20217.2	1064.32
12-5A	-11513.7	20215.4	1177.78
12-5A	-11404.3	20194.3	1035.96
12-5A	-11407.8	20209.2	1035.78
12-5A	-11453.4	20179.9	1103.29
12-5A	-11223.7	20176.1	1174.18
12-5A	-11249.5	20194.6	1188.53
12-5A	-11110.3	20201.2	1106.27
12-5A	-11109.6	20224.9	1119.21
12-5A	-11143.7	20213.1	1128.43
12-5A	-11027	20249.8	1091.59
12-5A	-11024	20222.8	1110.65
12-5A	-10713.1	20260.9	1086.34
12-5A	-11685.5	20289.3	1042.75
12-5A	-11724.2	20279.9	1127.02
12-5A	-11562.6	20366.5	1032.94
12-5A	-11490.2	20361.4	1118.19
12-5A	-11509	20296.8	1185.62
12-5A	-11433.3	20319.6	1030.07
12-5A	-11463.2	20300.8	1075.7
12-5A	-11440	20295.2	1119.15
12-5A	-11156.7	20294.8	1123.38
12-5A	-11095.8	20327.8	1123.55
12-5A	-11063	20374.5	1128.07
12-5A	-11054.5	20311.5	1188.92
12-5A	-9836.12	20290.5	1182.02
12-5A	-9737	20351.1	1073.28
12-5A	-9737	20331.6	1076.36
12-5A	-9737	20331.6	1090.5
12-5A	-9761.27	20359.4	1109.92
12-5A	-11654.9	20397.6	1107.85
12-5A	-11657.3	20396.2	1125.76
12-5A	-11662.6	20418.5	1125.13
12-5A	-11202.5	20391.9	1175.83
12-5A	-10966.8	20450.1	1175.31
12-5A	-10158.9	20397.6	1162.43
12-5A	-10123.5	20387.1	1165.47
12-5A	-10170.5	20411.8	1182.69
12-5A	-10185.7	20433.3	1184.28
12-5A	-11494.2	20492.5	1158.43
12-5A	-11512.6	20517.6	1166.2
12-5A	-11451.5	20498.2	1073.2
12-5A	-11430.8	20526.8	1173.04
12-5A	-11366	20527.5	1103.39
12-5A	-9899.86	20516.8	1081.31
12-5A	-11459.9	20597.6	1065.96
12-5A	-11349.1	20644.7	1107.78
12-5A	-9810.1	20623.2	1099.67
12-5A	-9799.41	20671.2	1109.58
12-5A	-9799.93	20669.6	1134.27
12-5A	-9802.3	20669.5	1161.56
12-5A	-11479.8	20761.6	1179.76
12-5A	-11489.2	20730.3	1185.37
12-5A	-11450.1	20775.5	1173.34
12-5A	-10634.3	20720.2	1177.08
12-5A	-9828.42	20724.8	1062.19
12-5A	-9852.43	20725.5	1064.6
12-5A	-9827.32	20724.1	1079.78
12-5A	-9745.12	20782.4	1074.14
12-5A	-9746.46	20717.1	1075.24
12-5A	-9737	20712.4	1158.26
12-5A	-11303.3	20872.2	1057.64
12-5A	-11269.9	20897.4	1058.75
12-5A	-11334.5	20834.8	1106.65
12-5A	-10367.5	20865.6	1078.11
12-5A	-10099	20805.8	1129.2
12-5A	-9984.39	20795.5	1183.64
12-5A	-9737	20888.4	1045.74
12-5A	-11636.1	20968.6	1131.29
12-5A	-11341.5	20985.5	1102.16
12-5A	-11326.6	20987.3	1105.84
12-5A	-11327.3	20988.2	1118.55
12-5A	-11307.1	20980.7	1120.77
12-5A	-10914	20982.6	1068.56
12-5A	-10926.9	20990.4	1075.81
12-5A	-10843.2	20974	1054
12-5A	-10719.9	20938.8	1174.18
12-5A	-10617.9	20993.7	1070.89
12-5A	-9960.05	20955.1	1064.32
12-5A	-10009.4	20983.2	1064.41
12-5A	-9926.03	21002.1	1066.1
12-5A	-9829.68	20993.9	1053.47
12-5A	-9835.34	21000.2	1065.74
12-5A	-11349.4	21081	1034.27
12-5A	-11289.2	21074.8	1057.94
12-5A	-11322.4	21012	1119.6
12-5A	-11344.4	21017	1117.86
12-5A	-11200.1	21073.6	1033.57
12-5A	-11247.9	21058.4	1071.66
12-5A	-9858.15	21004.8	1063.73
12-5A	-9910.67	21006.7	1066.37
12-5A	-9745.12	21100.2	1117.13
12-5A	-11628.1	21141.2	1172.03
12-5A	-11335.1	21115.6	1034.21
12-5A	-11282.3	21169.7	1036.94
12-5A	-11285.6	21126.7	1063.79
12-5A	-11272.6	21199.1	1170.85
12-5A	-11235.1	21138.1	1101.77
12-5A	-11246	21161.9	1121.72
12-5A	-9827.34	21182.3	1134.59
12-5A	-9737	21126.7	1061.86
12-5A	-9737	21113.7	1075.27
12-5A	-11278.4	21264.9	1123.15
12-5A	-11278.1	21302.4	1122.94
12-5A	-11333.9	21263.1	1167.91
12-5A	-11332.5	21242.3	1181.13
12-5A	-11340.5	21284.4	1181.66
12-5A	-11240.4	21306.2	1101.98
12-5A	-11257.5	21305.5	1104
12-5A	-9812.3	21265.6	1080.56
12-5A	-9901.52	21312.5	1184.24
12-5A	-9767.19	21257.9	1073.15
12-5A	-9782.76	21259.4	1073.52
12-5A	-9744.07	21245.7	1089.84
12-5A	-9799.52	21244.3	1105.54
12-5A	-9754.75	21278.2	1106.91
12-5A	-9795.25	21255.6	1123.87
12-5A	-11506.8	21361.2	1061.71
12-5A	-11521.6	21346.6	1066.07
12-5A	-11498.6	21375.3	1068.22
12-5A	-11280.1	21334.3	1099.53
12-5A	-11270.8	21415.2	1103.68
12-5A	-11282.4	21346.1	1114.82
12-5A	-11271.5	21376.9	1119.57
12-5A	-11220.3	21374.2	1050.47
12-5A	-11218.3	21323.2	1065.91
12-5A	-11179	21383	1065.04
12-5A	-11180.6	21362	1068.56
12-5A	-11240.3	21356.9	1099.95
12-5A	-11258.6	21333.4	1101.69
12-5A	-11234.1	21328.9	1104.61
12-5A	-11202.5	21384.2	1103.46
12-5A	-11167.4	21407.5	1106.75
12-5A	-11211.5	21388.8	1111.33
12-5A	-11215.4	21406.4	1113.24
12-5A	-11227	21411.2	1168.56
12-5A	-11203.1	21399.9	1174.32
12-5A	-11204.9	21417.8	1173.75
12-5A	-11114.8	21339.5	1034.2
12-5A	-11103.9	21385.6	1070.01
12-5A	-11152.6	21383.3	1072.89
12-5A	-10856.7	21325.3	1179.59
12-5A	-10065.7	21359.5	1179.24
12-5A	-9855.56	21396.8	1132.14
12-5A	-9882.11	21322.8	1149.23
12-5A	-9878.09	21355.3	1157.09
12-5A	-9859.05	21388.1	1168.41
12-5A	-9818.47	21389.9	1171.61
12-5A	-9857.44	21386.8	1186.94
12-5A	-9767.37	21381.4	1052.65
12-5A	-9789.12	21361.3	1072.39
12-5A	-9790.81	21324.9	1076.51
12-5A	-9805.32	21321.7	1122.74
12-5A	-9798.51	21392.9	1130.69
12-5A	-9798.7	21387.6	1170.68
12-5A	-11272.3	21461.5	1189.72
12-5A	-11171.1	21510	1030.85
12-5A	-11199.3	21451.4	1049.06
12-5A	-11198.1	21419.5	1059.99
12-5A	-11179.3	21419.4	1061.43
12-5A	-11249	21423.7	1100.72
12-5A	-11186	21490	1104.76
12-5A	-11237.7	21508.9	1104.04
12-5A	-11216.2	21520.7	1103.89
12-5A	-11216.1	21504.3	1105.71
12-5A	-11250.9	21463.4	1118.67
12-5A	-11238.6	21445.1	1123.57
12-5A	-11263.7	21474	1123.94
12-5A	-11239.5	21419.8	1171.46
12-5A	-11212.2	21479.2	1172.19
12-5A	-11249.5	21421.8	1182.04
12-5A	-11091.7	21512.8	1042.43
12-5A	-11138.9	21507.8	1049.37
12-5A	-11151.3	21513.2	1063.89
12-5A	-11154	21482.6	1104.36
12-5A	-11112.8	21433.8	1109.18
12-5A	-11112.3	21446	1113.02
12-5A	-11158.8	21459.7	1121.36
12-5A	-11155.7	21481.8	1121.83
12-5A	-11110	21474.2	1125.69
12-5A	-9863.57	21445.8	1111.17
12-5A	-9845.54	21470.8	1121.31
12-5A	-9869.29	21513	1121.31
12-5A	-9866.64	21477.6	1128.4
12-5A	-9865.62	21462	1130.13
12-5A	-9886.01	21493.3	1137.02
12-5A	-9777.29	21457.2	1068.93
12-5A	-9737	21493.7	1069.15
12-5A	-9760.97	21460.1	1070.44
12-5A	-9737	21512	1074.04
12-5A	-9744.09	21469.7	1098.26
12-5A	-9789.07	21447.9	1119.44
12-5A	-9806.42	21513.6	1125.81
12-5A	-9737	21486.6	1127.99
12-5A	-9737	21495	1157.18
12-5A	-11179.6	21569.7	1069.48
12-5A	-11213.1	21536	1097.66
12-5A	-11184.5	21542.5	1108.27
12-5A	-11183.8	21574.9	1111.86
12-5A	-11187.2	21595.6	1111.22
12-5A	-11057.7	21543.6	1033.88
12-5A	-11150.7	21563.7	1036.22
12-5A	-11146.7	21552.6	1039.29
12-5A	-11124	21551.1	1056.76
12-5A	-11103.8	21553.8	1066.36
12-5A	-11124.1	21548	1071
12-5A	-11138.2	21526.5	1109.31
12-5A	-11147.4	21540.1	1115.94
12-5A	-11107.4	21560.2	1164.16
12-5A	-11045.2	21546.8	1031.65
12-5A	-9737	21535.3	1076.93
12-5A	-9737	21531.3	1129.13
12-5A	-11026	21666.7	1038.72
12-5A	-10993.2	21665.7	1039.65
12-5A	-11045.7	21669	1050.79
12-5A	-10977.1	21679.6	1056.54
12-5A	-10985.3	21705.3	1060.52
12-5A	-10985	21674.9	1068.57
12-5A	-10994.5	21722.2	1115.34
12-5A	-11026.2	21694.4	1172.9
12-5A	-10936.8	21643.8	1070.86
12-5A	-10525.1	21690.4	1116.04
12-5A	-10231.1	21681.1	1109.15
12-5A	-10284.7	21641.8	1121.07
12-5A	-10271.4	21727	1134.14
12-5A	-10274.2	21726.2	1148.76
12-5A	-10239.5	21728	1160.12
12-5A	-10274.3	21723.8	1164.12
12-5A	-10220.3	21730	1158.88
12-5A	-10080.7	21685.9	1114.49
12-5A	-10111	21715.4	1129.91
12-5A	-11061.9	21806	1113.92
12-5A	-11145.5	21774.6	1181.48
12-5A	-11048.8	21768	1123.38
12-5A	-11045.8	21800.9	1124.01
12-5A	-11016.8	21824.3	1168.34
12-5A	-10852.3	21791	1061.28
12-5A	-10854.8	21811.6	1071
12-5A	-10896.3	21740.6	1123.1
12-5A	-10756	21810.8	1184.55
12-5A	-10562.6	21733.1	1182.17
12-5A	-10551.6	21775.3	1182.16
12-5A	-10522.5	21813.1	1175.93
12-5A	-10257.9	21761.9	1061.42
12-5A	-10269.1	21801	1100.1
12-5A	-10208.3	21734	1128.82
12-5A	-11172.9	21862.2	1186.33
12-5A	-11097.8	21882.7	1125.46
12-5A	-11092.3	21841.1	1171.66
12-5A	-11134.1	21864.1	1171.07
12-5A	-10954.4	21933	1124.19
12-5A	-11008.3	21903.7	1161.5
12-5A	-10998.4	21869.5	1188.05
12-5A	-10875.7	21852	1109.93
12-5A	-10713.5	21846.2	1181.06
12-5A	-10310.3	21884.6	1167.96
12-5A	-10318	21893.8	1178.33
12-5A	-11737.6	22007.8	1071.15
12-5A	-11717	22013.9	1070.99
12-5A	-11745.3	21949	1116.79
12-5A	-11693.2	22118.2	1061.47
12-5A	-11715.6	22072.5	1063.56
12-5A	-11714.7	22086.7	1065.01
12-5A	-11772.6	22144.1	1097.23
12-5A	-11784.5	22101.9	1099.65
12-5A	-11769	22113.3	1106.17
12-5A	-11764.7	22087	1109.98
12-5A	-11784.5	22048.9	1111.45
12-5A	-11757.4	22055	1111.16
12-5A	-11714.8	22134.9	1132.11
12-5A	-11745.9	22091.7	1171.34
12-5A	-10881.4	22090.7	1172.92
12-5A	-10899.6	22087.1	1181.11
12-5A	-10918.8	22071.8	1185.43
12-5A	-10871.3	22105	1186.05
12-5A	-10813	22091.6	1067.72
12-5A	-10835	22090.1	1120.07
12-5A	-10842.1	22119.9	1176.09
12-5A	-11784.5	22249.9	1097.62
12-5A	-11759.4	22181.7	1109.27
12-5A	-11684	22178.2	1177.9
12-5A	-10818	22157.4	1185.94
12-5A	-11731.8	22301.4	1104.84
12-5A	-11737.2	22320.2	1128.82
12-5A	-11767.3	22334.2	1130.69
12-5A	-11784.5	22327.3	1132.58
12-5A	-11727.1	22329.7	1134.15
12-5A	-11784.5	22341.8	1165
12-5A	-11784.5	22319	1170.27
12-5A	-11666.9	22309.8	1076.85
12-5A	-11649.1	22339	1075.97
12-5A	-11593.1	22331.9	1125.3
12-5A	-11592.9	22299.1	1162.29
12-5A	-11619	22284.6	1171.2
12-5A	-11641.1	22278.1	1174.96
12-5A	-11578.8	22323	1177.19
12-5A	-11618.3	22330.2	1179.85
12-5A	-11647.6	22341.1	1178.54
12-5A	-11756.6	22421.3	1173.24
12-5A	-11489.4	22364.9	1181.25
12-5A	-10902	19101.7	1320.19
12-5A	-10751.6	19027.2	1328.73
12-5A	-10793.2	19047	1340.58
12-5A	-10796.8	19027.2	1345.7
12-5A	-10846.4	19083.9	1347.92
12-5A	-10678.8	19027.2	1259.36
12-5A	-10713.6	19027.2	1266.32
12-5A	-10980.1	19325.8	1281.13
12-5A	-10897.6	19272.5	1263.19
12-5A	-11188.5	19434.9	1255.04
12-5A	-11200.2	19397.2	1321.06
12-5A	-11155.1	19402.6	1291.02
12-5A	-10066.9	19356.9	1216.19
12-5A	-10067.3	19357.3	1243.01
12-5A	-10054	19404.1	1270.46
12-5A	-11292.1	19545.5	1314.06
12-5A	-11288.7	19532.9	1318.86
12-5A	-11243.9	19490.1	1285.47
12-5A	-11255.7	19515.1	1296.72
12-5A	-11275.5	19576.6	1253.67
12-5A	-11317	19573.1	1310.73
12-5A	-11258.2	19546.7	1254.26
12-5A	-10624.2	19609.8	1205.3
12-5A	-10165.7	19552.9	1285.47
12-5A	-10111.6	19603	1299.37
12-5A	-9942.31	19640.1	1315.23
12-5A	-11133.9	19682.5	1190.89
12-5A	-11415.6	19822.4	1324.7
12-5A	-11435.2	19865.1	1278.67
12-5A	-11592.9	20048.4	1191.04
12-5A	-11669.5	20063.5	1238.77
12-5A	-11655	20035.9	1251.43
12-5A	-11616.9	20059.2	1253.42
12-5A	-11623.9	20029.4	1313.09
12-5A	-11631.7	20056.3	1319.36
12-5A	-11620.5	20081.6	1253.23
12-5A	-11605.9	20159.5	1252.7
12-5A	-11613.5	20121.3	1257.54
12-5A	-11616.8	20114.6	1286.73
12-5A	-11640.2	20135.5	1293.99
12-5A	-11593.6	20140	1311.49
12-5A	-11605.9	20111.8	1318.24
12-5A	-11572.7	20157	1284.59
12-5A	-11468.6	20102.3	1298.14
12-5A	-10576.6	20090.5	1197.37
12-5A	-10590.5	20103.4	1196.46
12-5A	-10560.6	20093.7	1306.86
12-5A	-10609.6	20084.8	1325.95
12-5A	-10350.8	20115.3	1243.79
12-5A	-10142.6	20166.8	1305.87
12-5A	-11639.9	20254.6	1193.8
12-5A	-11628	20177.4	1253.61
12-5A	-11638.1	20170.9	1280.91
12-5A	-11591.6	20261.4	1319.12
12-5A	-11616	20184.9	1324.5
12-5A	-10958.1	20235.8	1253.13
12-5A	-10996.4	20272.7	1286.01
12-5A	-10938.2	20266.6	1255.53
12-5A	-10945.3	20248.5	1276.51
12-5A	-10172.4	20170.9	1345.7
12-5A	-11070.9	20367.8	1296.41
12-5A	-11035.4	20321.1	1254.45
12-5A	-11035.5	20353.4	1319.8
12-5A	-10728.8	20374.7	1323.17
12-5A	-10468.4	20305.7	1322.72
12-5A	-10344.7	20295.5	1260.16
12-5A	-10305.4	20280.3	1268.1
12-5A	-9828.6	20343.8	1312.89
12-5A	-9808.02	20357.7	1315.96
12-5A	-11219.8	20475.6	1191.36
12-5A	-11185.3	20416.9	1195.85
12-5A	-11176.2	20443.2	1196.61
12-5A	-11196.2	20463	1251.42
12-5A	-11181.2	20436.6	1253.05
12-5A	-11192.9	20477.9	1253.33
12-5A	-11168.4	20439.5	1286.76
12-5A	-11173.9	20453.7	1294.65
12-5A	-11057.5	20478.3	1204.19
12-5A	-10872.8	20464.7	1326.07
12-5A	-10470.7	20442.3	1328.38
12-5A	-10417.4	20452.4	1256.31
12-5A	-10425.4	20452.8	1279.83
12-5A	-10221.3	20447.8	1191.47
12-5A	-11597.8	20538.1	1285.47
12-5A	-11511.7	20531.5	1289.03
12-5A	-11575.4	20559.6	1320.29
12-5A	-11179.2	20486.1	1251.85
12-5A	-9787.52	20535	1276
12-5A	-11430.2	20661.4	1318.52
12-5A	-11446.3	20629.7	1325.77
12-5A	-11449.2	20591.9	1327.67
12-5A	-11165.7	20630.4	1326.39
12-5A	-11127.8	20615.1	1286.34
12-5A	-11126.6	20649	1288.63
12-5A	-10982.5	20589.9	1319.55
12-5A	-10970.2	20673.1	1325.97
12-5A	-10049	20630.8	1251.43
12-5A	-9846.21	20665.1	1217.22
12-5A	-9853.52	20655.2	1320.74
12-5A	-9822.88	20611.1	1325.69
12-5A	-9743.97	20670.1	1232.58
12-5A	-9808.67	20683.9	1248.47
12-5A	-9794.09	20624.5	1252.16
12-5A	-9759.23	20623.2	1252.85
12-5A	-9780.02	20687.1	1255.76
12-5A	-9754.6	20689.7	1271.29
12-5A	-9788.4	20652.4	1295.95
12-5A	-11595.8	20730	1285.1
12-5A	-11585.5	20730.1	1311.16
12-5A	-11519.6	20702.8	1318.59
12-5A	-11495.2	20739.8	1320.85
12-5A	-11084.4	20718	1308.02
12-5A	-11102	20753.8	1320.14
12-5A	-11142	20780.6	1328.24
12-5A	-11104.8	20774.4	1332.16
12-5A	-10997.8	20699.6	1287.73
12-5A	-10993.5	20698.2	1308.75
12-5A	-10064.9	20766.1	1192.05
12-5A	-10078.6	20773.8	1193.13
12-5A	-10069.3	20733.5	1251.76
12-5A	-10082.8	20697.6	1255.74
12-5A	-10081.2	20700.8	1270.3
12-5A	-10005.7	20719.7	1338.62
12-5A	-9938.52	20775.3	1341.45
12-5A	-9882.91	20786.7	1227.37
12-5A	-9860.72	20774.3	1240.75
12-5A	-9837.25	20767.1	1329.63
12-5A	-9859.31	20725.7	1346.36
12-5A	-9737	20737.5	1195.17
12-5A	-9793.69	20768.2	1328.38
12-5A	-9737	20760.8	1331
12-5A	-9752.61	20767.1	1331.14
12-5A	-11591.7	20861.8	1321.75
12-5A	-10336.2	20802.7	1329.21
12-5A	-10229.3	20868.3	1289.6
12-5A	-9844.51	20804.5	1323.96
12-5A	-9805.58	20875.2	1214.92
12-5A	-9737	20798.7	1244.43
12-5A	-9784.42	20837	1314.02
12-5A	-9775.71	20818.5	1342.38
12-5A	-11505	20991	1243.8
12-5A	-11489	20955.7	1290.59
12-5A	-11456.8	20959.4	1279.04
12-5A	-11063.3	20932.3	1318.25
12-5A	-10986.4	20979.8	1272.87
12-5A	-10990.4	20990.9	1315.52
12-5A	-10375.8	20933.2	1286.26
12-5A	-10374.1	20938.2	1301.52
12-5A	-9737	20934.9	1245.48
12-5A	-11499.2	21038.5	1248.78
12-5A	-11434.7	21062.8	1216.97
12-5A	-11441.2	21077.6	1319.15
12-5A	-11127.5	21020.5	1291.61
12-5A	-9836.32	21062	1301.06
12-5A	-9760.54	21099.9	1286.54
12-5A	-9764.26	21092.7	1327.02
12-5A	-11431.5	21106.9	1220.56
12-5A	-9917.57	21128.5	1296.87
12-5A	-9965.01	21169.6	1305.17
12-5A	-9827.72	21160.4	1200.34
12-5A	-9848.82	21197	1209.35
12-5A	-9873.35	21109.5	1221.12
12-5A	-9827.79	21208.7	1246.88
12-5A	-9824.48	21207.5	1275.2
12-5A	-9892.5	21164.1	1289.79
12-5A	-9775.97	21196.6	1289.42
12-5A	-9776.59	21200.4	1302.52
12-5A	-11590.9	21219.5	1253
12-5A	-11550.4	21301.6	1249.15
12-5A	-11563.8	21301.4	1315.71
12-5A	-11196.8	21302.3	1316.44
12-5A	-10899.4	21296.8	1293.17
12-5A	-10895.4	21286.3	1306.85
12-5A	-10882.8	21272.4	1314.07
12-5A	-10917.7	21283.7	1326.43
12-5A	-9939.65	21258.5	1322.26
12-5A	-9902.49	21267.9	1192.22
12-5A	-9858.61	21221.8	1256.21
12-5A	-9882.38	21293	1309.3
12-5A	-9879.72	21275.9	1326.43
12-5A	-9737	21277.6	1276.96
12-5A	-9786.79	21216.3	1303.01
12-5A	-11518.8	21399.9	1251.67
12-5A	-11308.7	21330.2	1311.67
12-5A	-11322.2	21370.1	1323.4
12-5A	-11341.5	21386.5	1326.6
12-5A	-11248.2	21406.4	1249.49
12-5A	-10907.6	21371.8	1249.71
12-5A	-10817.9	21412.6	1191.61
12-5A	-10622.3	21411.2	1263.36
12-5A	-10587.8	21371.2	1313.47
12-5A	-10265.3	21412.6	1287.07
12-5A	-10253.3	21401.6	1309.5
12-5A	-10011	21331.1	1301.86
12-5A	-9985.58	21328.7	1326.74
12-5A	-10005.7	21344.5	1326.35
12-5A	-9821.1	21401.1	1192.05
12-5A	-9879.62	21329.6	1193.17
12-5A	-9833.66	21402.7	1258.6
12-5A	-9800.58	21362.6	1311.88
12-5A	-9794.79	21354.4	1323.79
12-5A	-9795.72	21361	1337.52
12-5A	-9737	21392.1	1348.27
12-5A	-11305.4	21494.1	1288.98
12-5A	-11312.4	21502.2	1311.55
12-5A	-11262.9	21488.3	1191.81
12-5A	-9958.62	21430.9	1328.2
12-5A	-9833.49	21440.6	1264.67
12-5A	-9791.27	21517.8	1328.28
12-5A	-11340.7	21537.2	1309.25
12-5A	-11230.7	21571.5	1320.49
12-5A	-11247.5	21535.2	1346.31
12-5A	-10720.4	21613.5	1329.21
12-5A	-9837.6	21617.4	1249.58
12-5A	-9771.48	21612.5	1303.35
12-5A	-9737	21572.4	1305.92
12-5A	-9762.33	21624.7	1321.66
12-5A	-11327.9	21692.5	1246.79
12-5A	-11316.5	21714.9	1251.88
12-5A	-11156.1	21658.8	1249.04
12-5A	-10707.3	21690.6	1326.92
12-5A	-9809.4	21629.9	1330.67
12-5A	-11308.5	21818.6	1320.61
12-5A	-11115.1	21812.2	1288.72
12-5A	-11139.8	21818.1	1310.65
12-5A	-10302.3	21731	1323.2
12-5A	-11202.5	21884.3	1252.03
12-5A	-11077.6	21870.9	1250.91
12-5A	-11129.2	21855.8	1321.35
12-5A	-11108	21900.9	1323.72
12-5A	-11034.5	21869.1	1271.21
12-5A	-10807.3	21904.4	1326.55
12-5A	-10818.2	21883.8	1347.98
12-5A	-10708.5	21918.1	1253.69
12-5A	-10457.9	21930.9	1312.19
12-5A	-11126.3	21973.4	1248.77
12-5A	-11110.1	21988.4	1248.5
12-5A	-11079.2	22020.8	1255.97
12-5A	-10789.5	21951	1324.39
12-5A	-10784.8	22032.7	1325.08
12-5A	-10646.5	21970.5	1248.85
12-5A	-10683.5	21956	1276.78
12-5A	-10243.6	21948.2	1264.09
12-5A	-11036.2	22054.2	1250.42
12-5A	-10997.4	22129	1282.41
12-5A	-11015.8	22095.3	1284.42
12-5A	-11037.6	22090.9	1291.11
12-5A	-10747.7	22067.1	1325.58
12-5A	-10327.3	22063	1293.69
12-5A	-11734.1	22174.9	1191.83
12-5A	-10996.1	22173.5	1317.01
12-5A	-11724.1	22264.2	1321.89
12-5A	-11651.4	22348.2	1287.89
12-5A	-11618.7	22350.4	1303.38
12-5A	-11661.5	22332.4	1317.77
12-5A	-11617.4	22366.2	1190.54
12-5A	-11592.8	22385.5	1190.07
12-5A	-11610.9	22422.3	1240.38
12-5A	-11590.2	22390.1	1245.14
12-5A	-11608	22390.5	1254.45
12-5A	-11571.1	22417	1191.43
12-5A	-11550.2	22435.4	1195.02
12-5A	-11247.4	19324.5	1477.92
12-5A	-11260.7	19319.4	1491.41
12-5A	-11345.9	19347.1	1506.06
12-5A	-11452.9	19544.9	1504.21
12-5A	-11324.6	19513.9	1371.08
12-5A	-11361.4	19487.6	1416.9
12-5A	-11357.5	19452.3	1421.26
12-5A	-11497.3	19581.9	1368.63
12-5A	-11514.6	19583.4	1419.31
12-5A	-11380.9	19642.7	1411.31
12-5A	-11371.7	19616.8	1423.82
12-5A	-11462.4	19644.9	1495.74
12-5A	-11348.3	19560.9	1367.21
12-5A	-11561.7	19675.6	1363.52
12-5A	-11557.4	19702.9	1365.38
12-5A	-11477.1	19666.2	1497.23
12-5A	-11537.7	19735.3	1498.17
12-5A	-11446.2	19748	1375.96
12-5A	-11374.8	19652	1386.57
12-5A	-11446.4	19697.7	1416.63
12-5A	-11453.4	19727.8	1421.68
12-5A	-11446.3	19681.2	1426.17
12-5A	-10843.1	19695.9	1496.41
12-5A	-11720.6	19819.7	1491.15
12-5A	-11512.1	19788.1	1416.2
12-5A	-11479.9	19795.2	1434.56
12-5A	-11514.5	19772.6	1437.58
12-5A	-11517	19790.3	1485.22
12-5A	-11428.9	19790.5	1366.02
12-5A	-11470.7	19789.6	1372.04
12-5A	-10261.9	19806.6	1446.79
12-5A	-11685.4	19949.3	1383.43
12-5A	-11694.5	19883.4	1433.01
12-5A	-11655.6	19919.6	1361.58
12-5A	-11675.7	19865.3	1441.51
12-5A	-11646	19931.4	1509.21
12-5A	-11497.4	19951.3	1432.82
12-5A	-11447.8	19963.6	1383.68
12-5A	-10609	20060.3	1434.38
12-5A	-10426	19989.5	1453.49
12-5A	-10244.6	19993.6	1378.66
12-5A	-11580.3	20088.3	1385.49
12-5A	-11666.1	20093.1	1482.02
12-5A	-10683.1	20123.8	1375.74
12-5A	-10598.3	20111.7	1442.16
12-5A	-10544.1	20140.5	1497.91
12-5A	-10472.4	20066.7	1463.36
12-5A	-10525.3	20136.8	1494.88
12-5A	-10527.9	20166.3	1496.94
12-5A	-10195.2	20156.8	1381.49
12-5A	-11611.9	20258.8	1416.31
12-5A	-10688.5	20220.3	1439.79
12-5A	-10140.1	20252.5	1433.43
12-5A	-10151.5	20255.6	1437.8
12-5A	-11617.2	20294.6	1420.9
12-5A	-11599.4	20321.8	1494.15
12-5A	-11608.5	20350.5	1495.63
12-5A	-11065.4	20358	1481.74
12-5A	-11028.5	20348	1366.06
12-5A	-11030.2	20326.9	1439.61
12-5A	-10897	20371.4	1440.56
12-5A	-10921.7	20362.4	1489.44
12-5A	-10341.4	20354.3	1420.7
12-5A	-10319	20348.5	1381.29
12-5A	-10310.9	20301.4	1415.7
12-5A	-11587.8	20475.7	1431.52
12-5A	-11615.4	20381.7	1495.25
12-5A	-11400.5	20482.2	1383.79
12-5A	-11163.4	20384.2	1414.04
12-5A	-10978.1	20435.1	1356.86
12-5A	-10966	20420.7	1361.04
12-5A	-10991.2	20444.9	1378.01
12-5A	-10941.9	20449.7	1351.96
12-5A	-10948.2	20431.9	1368.86
12-5A	-10891.8	20456.7	1367.67
12-5A	-10899.1	20388.5	1389.06
12-5A	-10863.2	20443.6	1436.72
12-5A	-10864.3	20416.3	1438.31
12-5A	-10900.6	20379.2	1462.93
12-5A	-10412.5	20417.2	1361.86
12-5A	-10406.7	20394.5	1373.09
12-5A	-10408.5	20436.4	1436.29
12-5A	-10150.5	20406.6	1435.15
12-5A	-11655	20540.9	1413.2
12-5A	-11584.2	20505.9	1417.05
12-5A	-11627.5	20565.2	1432.9
12-5A	-11399.5	20484.3	1365.7
12-5A	-11059.5	20563.4	1364.43
12-5A	-11149.7	20569.3	1378.19
12-5A	-11148.1	20560.4	1434.25
12-5A	-11045.5	20562.3	1361.96
12-5A	-11052.9	20554.7	1425.7
12-5A	-11044.2	20543.4	1475.81
12-5A	-10749.7	20494.4	1380.73
12-5A	-10732.8	20508	1441.89
12-5A	-10615.8	20514.6	1435.35
12-5A	-10513	20482.8	1498.75
12-5A	-10356.9	20538.7	1350.44
12-5A	-11530.7	20604	1376.92
12-5A	-11408.6	20680.8	1380.94
12-5A	-11202.1	20673.9	1364.24
12-5A	-11046.3	20654.4	1352.38
12-5A	-11028	20677.6	1361.91
12-5A	-11056.4	20664.3	1367.36
12-5A	-11050.4	20625.3	1428.71
12-5A	-11044.5	20612.4	1437.11
12-5A	-10713.6	20664.7	1382.48
12-5A	-10656.5	20622.9	1478.1
12-5A	-11637.3	20706.6	1430.07
12-5A	-11648.2	20763.3	1437.37
12-5A	-11518.2	20746.8	1360.7
12-5A	-11533.2	20778.3	1383.78
12-5A	-11351.5	20699.3	1381.05
12-5A	-11225.5	20729.3	1365.68
12-5A	-11242.8	20790.7	1505.68
12-5A	-11183.5	20722.2	1509.41
12-5A	-11115.2	20715.7	1367.92
12-5A	-11014.9	20690.8	1413.66
12-5A	-10873.3	20773	1367.3
12-5A	-10423.9	20693.3	1427.35
12-5A	-11644.7	20871	1479.98
12-5A	-11504	20812.9	1383.16
12-5A	-11522.8	20846.9	1385.72
12-5A	-11385.6	20894.4	1435.36
12-5A	-11096.3	20839.7	1385.92
12-5A	-11132.9	20858.6	1432.97
12-5A	-10454.6	20851	1415.79
12-5A	-10437	20832.2	1428.63
12-5A	-10401.4	20838.9	1411.46
12-5A	-10360.7	20837.5	1423.86
12-5A	-10348.1	20798.7	1439.65
12-5A	-10314	20820.9	1365.07
12-5A	-11471.4	20998.6	1376.92
12-5A	-11405.4	20905.3	1420.57
12-5A	-11470.5	20910.3	1423.06
12-5A	-11097.9	20955	1361.08
12-5A	-11072.8	20967.3	1490.64
12-5A	-10878.9	20937.5	1377.34
12-5A	-10868.7	20945.4	1375.38
12-5A	-10918.8	20919	1387.05
12-5A	-10892.3	20941.5	1428.05
12-5A	-10904.8	20967.4	1491.23
12-5A	-10865.8	20912	1494.63
12-5A	-10952.2	20937.5	1506.37
12-5A	-11491.6	21060.1	1436.7
12-5A	-11504.8	21061	1485.86
12-5A	-11508.3	21074.1	1487.01
12-5A	-11535.6	21060	1496.14
12-5A	-11446.2	21040.2	1368.96
12-5A	-11426.3	21067.7	1377.37
12-5A	-11437.3	21069	1416.56
12-5A	-11473.3	21065.4	1418.58
12-5A	-11098.7	21006.6	1367.72
12-5A	-11159.1	21004.3	1482.35
12-5A	-10946.5	21043.7	1508.37
12-5A	-10666.8	21055.8	1360.67
12-5A	-11527.1	21165.5	1436.08
12-5A	-11473.3	21201.7	1508.91
12-5A	-11416.2	21120.6	1367.62
12-5A	-11444.1	21168.5	1482.91
12-5A	-11435.2	21130.5	1500.05
12-5A	-11270.5	21176.6	1367.01
12-5A	-11291.4	21123.1	1369.79
12-5A	-11287.5	21149.4	1380.65
12-5A	-11295	21151	1411.56
12-5A	-11311.6	21125.8	1413.27
12-5A	-11305.9	21151.5	1425.66
12-5A	-11304.4	21206.3	1481.46
12-5A	-11326.5	21203.1	1505.64
12-5A	-11116.3	21190.8	1368.62
12-5A	-11025.3	21201.6	1414.92
12-5A	-11027.9	21193.8	1425.97
12-5A	-11012.6	21129.3	1501.41
12-5A	-11004	21198.3	1507.77
12-5A	-10942.1	21198.2	1509.92
12-5A	-11533.2	21234.2	1497.64
12-5A	-11381.9	21267.5	1475.83
12-5A	-11291.2	21269.6	1486.28
12-5A	-11163	21215.4	1366.87
12-5A	-10899.1	21291.6	1385.98
12-5A	-10948.1	21308.4	1426.75
12-5A	-10814.5	21246.8	1498.43
12-5A	-10723.1	21291.3	1477.01
12-5A	-10302.1	21302.1	1431.17
12-5A	-11545.2	21372.6	1371.83
12-5A	-11379.3	21401.8	1365.83
12-5A	-11385	21394.9	1410.9
12-5A	-11406.9	21406.5	1500.47
12-5A	-11299.8	21403	1481.5
12-5A	-11353.7	21406.4	1487.05
12-5A	-11316.7	21410.1	1491.62
12-5A	-11208	21361.8	1372.12
12-5A	-11226.3	21360.8	1378.36
12-5A	-10962.2	21408.4	1426.21
12-5A	-10971.4	21379.7	1430.24
12-5A	-10993.5	21377	1495.13
12-5A	-10976.1	21314.6	1509.08
12-5A	-10909.6	21332.2	1381.37
12-5A	-10886.4	21363	1384.26
12-5A	-10888	21387.1	1413.79
12-5A	-10946.2	21401.4	1442.03
12-5A	-10726.3	21339.3	1491.24
12-5A	-11510.8	21433.3	1482.21
12-5A	-11519.4	21443.7	1506.24
12-5A	-11431.4	21461.8	1416.04
12-5A	-11400.6	21455.7	1419.06
12-5A	-11419.3	21471.5	1426.67
12-5A	-11404	21435.7	1485.32
12-5A	-11407	21471.2	1508.34
12-5A	-11349.8	21460.2	1481.22
12-5A	-10678.4	21456.4	1478.41
12-5A	-10679.8	21423.8	1494.66
12-5A	-11497.1	21546.7	1381.57
12-5A	-11388.9	21588.8	1424.44
12-5A	-11369.7	21565.2	1431.98
12-5A	-11413.5	21545.1	1488.33
12-5A	-11272.7	21588.9	1410.59
12-5A	-11286.5	21555.6	1427.4
12-5A	-11304.5	21541.5	1436.57
12-5A	-11363.3	21548.1	1435.47
12-5A	-11246	21592.4	1363.89
12-5A	-11257.7	21553.5	1382.93
12-5A	-10907.3	21579	1503.55
12-5A	-10926.2	21550.7	1509.11
12-5A	-10697.9	21598.6	1360.99
12-5A	-10662.1	21555.7	1380.58
12-5A	-11482.7	21630.2	1490.4
12-5A	-11014.9	21711.8	1496.63
12-5A	-10944	21651.5	1351.59
12-5A	-10714.5	21688.8	1370.33
12-5A	-10709.5	21721.5	1384.23
12-5A	-11166.4	21773.5	1421.23
12-5A	-11175.9	21822.6	1445.32
12-5A	-10871.1	21738.2	1360.36
12-5A	-10773.5	21737.5	1425.44
12-5A	-10783	21751.2	1436.42
12-5A	-11291.6	21863.9	1372.3
12-5A	-11322.2	21836.9	1381.04
12-5A	-11297.9	21901.3	1419.24
12-5A	-11334.6	21907.4	1505.17
12-5A	-11130.8	21894.7	1368.58
12-5A	-11157.7	21869.9	1378.43
12-5A	-11078.2	21921.6	1378.79
12-5A	-11158.3	21869.8	1406.96
12-5A	-11098.2	21909.4	1429.53
12-5A	-10834.4	21883	1352.88
12-5A	-10784.7	21855.3	1447.12
12-5A	-10340.1	21921.6	1441.79
12-5A	-10334.7	21924.9	1484.35
12-5A	-10252.7	21936	1432.71
12-5A	-10206.2	21937.8	1430.92
12-5A	-11268.9	21941.9	1366.76
12-5A	-11310.2	21950.7	1416.12
12-5A	-11260.9	21944	1417.69
12-5A	-10423.6	21984.5	1440.26
12-5A	-10221.5	21943.3	1364.5
12-5A	-10208.6	21939.5	1390.14
12-5A	-9847.6	22037.1	1445.14
12-5A	-9802.05	22041.1	1452.09
12-5A	-11741.7	22108	1426.51
12-5A	-11113.2	22112.9	1366.64
12-5A	-11120	22117	1378.77
12-5A	-11142.3	22128.9	1427.46
12-5A	-10779.3	22051.3	1368.92
12-5A	-10770.5	22083.3	1374.18
12-5A	-10762.1	22109.4	1379.1
12-5A	-10757.4	22125.8	1381.39
12-5A	-10703.4	22136.4	1382.96
12-5A	-10422.1	22070.9	1386.44
12-5A	-9737	22113.4	1445.73
12-5A	-9737	22129.2	1454.36
12-5A	-11750.7	22197.3	1358.25
12-5A	-11768	22199.1	1364.76
12-5A	-11784.5	22235.8	1378.7
12-5A	-11757.2	22230.2	1380.67
12-5A	-11743.6	22240.5	1383.74
12-5A	-11728.8	22246.1	1383.41
12-5A	-11714.8	22146.6	1421.15
12-5A	-11784.5	22248	1421.65
12-5A	-11690.7	22161.4	1493.88
12-5A	-11767.3	22191.5	1496.59
12-5A	-11707.7	22167.6	1498.88
12-5A	-11708.6	22155	1506.35
12-5A	-11784.5	22282	1378.43
12-5A	-11709.6	22260.7	1380.26
12-5A	-11710.3	22303.2	1381.8
12-5A	-11768.3	22253.6	1421.33
12-5A	-11723.4	22255.4	1423.6
12-5A	-11752.1	22260.9	1427.81
12-5A	-11718.9	22285.6	1428.27
12-5A	-11784.5	22268.2	1432.79
12-5A	-11720.1	22312.8	1497.56
12-5A	-11646.5	22283.7	1414.89
12-5A	-10621.3	22282	1439.73
12-5A	-11253.3	19298.5	1513.97
12-5A	-11581.8	19610.6	1580.88
12-5A	-11584	19605.3	1644.31
12-5A	-11568.6	19625.4	1513.82
12-5A	-11571.5	19649	1610.8
12-5A	-11738.1	19749.8	1579.84
12-5A	-11736.8	19697.8	1645.24
12-5A	-11640.2	19736.1	1542.08
12-5A	-11569.7	19743.8	1568.17
12-5A	-11570.3	19714.6	1576.84
12-5A	-10202	19696.8	1668.23
12-5A	-11661.3	19763.2	1540.33
12-5A	-11560.1	19796.2	1547.12
12-5A	-11563	19794.6	1560.77
12-5A	-10669.6	19767.2	1615.45
12-5A	-10385.2	19778.1	1664.47
12-5A	-10054.3	19837.6	1544.95
12-5A	-11684.3	19894.7	1578.16
12-5A	-11660.4	19941	1543.74
12-5A	-11675.2	19932.6	1571.32
12-5A	-11548.8	19884.2	1538.73
12-5A	-10876.5	19871.4	1518.5
12-5A	-10240.2	19929.5	1586.7
12-5A	-10243.5	19929.8	1600.68
12-5A	-10252.1	19929.6	1624.31
12-5A	-10288.8	19916.8	1669.04
12-5A	-10052.4	19864.8	1531.61
12-5A	-10102.8	19927.8	1631.42
12-5A	-11661.8	19972.9	1538.74
12-5A	-11075.9	19982.9	1545.92
12-5A	-11069.8	20043.6	1565.87
12-5A	-10935.1	20041.2	1524
12-5A	-10681.3	20045.9	1657.14
12-5A	-10297.7	20055.2	1516.84
12-5A	-10254.5	20013.4	1540.15
12-5A	-10304	20053.2	1555.19
12-5A	-10294.9	20008.7	1581.82
12-5A	-11734.7	20130.8	1580.18
12-5A	-11581	20152.5	1520.99
12-5A	-11055.5	20146.9	1568.05
12-5A	-10974	20165.9	1645.81
12-5A	-10601.6	20145.4	1519.6
12-5A	-10295.9	20149.9	1519.04
12-5A	-10299	20150.3	1538.95
12-5A	-10282	20070.3	1575.2
12-5A	-11734.3	20192.9	1569.12
12-5A	-11732.2	20210.1	1568.71
12-5A	-11753.4	20270.5	1624.42
12-5A	-11763.5	20233	1649.03
12-5A	-11740.1	20271.3	1649.03
12-5A	-11592.3	20225.5	1511.56
12-5A	-11587.2	20194.5	1515.58
12-5A	-11220.4	20213	1611.41
12-5A	-11077.3	20269.9	1577.37
12-5A	-11053	20189.9	1541.36
12-5A	-11044.1	20266.4	1575.89
12-5A	-11018.8	20248.4	1578.82
12-5A	-11023.3	20265.3	1577.66
12-5A	-10946.7	20189.4	1633
12-5A	-10479.4	20240.4	1510.65
12-5A	-11017.8	20279.3	1577.39
12-5A	-11001.9	20316.8	1608.45
12-5A	-11034.3	20325	1613.89
12-5A	-10944.6	20307.3	1581.39
12-5A	-10947.1	20315.4	1622.95
12-5A	-10913.5	20291.6	1634.45
12-5A	-10759.8	20297.6	1538.62
12-5A	-10821	20304.1	1579.5
12-5A	-10841.1	20314.5	1579.38
12-5A	-10660	20316.8	1515.63
12-5A	-10643.5	20345.4	1648.47
12-5A	-10427.9	20333.2	1511.38
12-5A	-10400.1	20340.4	1561.25
12-5A	-10406	20327.3	1572.02
12-5A	-11732.4	20467.3	1631.28
12-5A	-11762	20386.5	1649.09
12-5A	-11485.4	20456.3	1654.52
12-5A	-11071.8	20395.7	1539.05
12-5A	-10935.6	20417.3	1541.47
12-5A	-10925.8	20476	1543.45
12-5A	-10806.3	20457.7	1511.92
12-5A	-10489.6	20436	1514.83
12-5A	-10466.7	20407.4	1543.76
12-5A	-11400.3	20545.6	1608.14
12-5A	-11405.2	20497.6	1615.77
12-5A	-11405.4	20514.3	1618.59
12-5A	-11435.5	20561.5	1623.65
12-5A	-11070.7	20556.6	1512.1
12-5A	-11067.2	20528.8	1541.14
12-5A	-10954.2	20566.7	1512.96
12-5A	-10989.2	20492.5	1535.34
12-5A	-10963	20543.6	1564.52
12-5A	-10960.3	20533.4	1575.13
12-5A	-10900	20528.7	1572.2
12-5A	-10921.7	20535.5	1571.36
12-5A	-10918.9	20483.4	1641.22
12-5A	-10751.6	20576.2	1542.16
12-5A	-10539.8	20548.6	1568.82
12-5A	-10612.1	20516	1581.99
12-5A	-10452.4	20493.4	1514.2
12-5A	-10499	20522.6	1524.15
12-5A	-10491.3	20576.9	1581.3
12-5A	-11659.6	20591.6	1540.06
12-5A	-11672.9	20629.1	1576.27
12-5A	-11666.1	20682.4	1581.16
12-5A	-11446	20601.8	1539.48
12-5A	-11414.9	20626.2	1539.03
12-5A	-11397.7	20626.7	1538.34
12-5A	-11341.4	20603.4	1511.05
12-5A	-11363.2	20606.4	1541.94
12-5A	-11134.9	20676.5	1629.25
12-5A	-11065.6	20659.8	1631.05
12-5A	-11015.3	20687.2	1511.85
12-5A	-10766.5	20679.8	1538.87
12-5A	-10787.1	20619.9	1543.06
12-5A	-10765.3	20631.1	1570.73
12-5A	-10738.1	20621.8	1538.34
12-5A	-10725.1	20613.2	1542.51
12-5A	-11365.4	20706.7	1668.51
12-5A	-10810.3	20775.1	1514.56
12-5A	-10474.2	20704.5	1519.94
12-5A	-11752.3	20893.6	1573.37
12-5A	-11642.5	20889.7	1642.41
12-5A	-11524.1	20802.7	1535.95
12-5A	-11500.7	20796	1621.23
12-5A	-11459.3	20852.5	1564.83
12-5A	-11449.6	20828.9	1574.15
12-5A	-11089.1	20877.1	1573.94
12-5A	-11742.2	20938.1	1542.76
12-5A	-11757.3	20916.6	1578.92
12-5A	-11755.1	20937.8	1580.03
12-5A	-11761.2	20940	1613.85
12-5A	-11784.5	20920.2	1652.47
12-5A	-11780.7	20944	1651.94
12-5A	-11273.6	20992.9	1513.38
12-5A	-11280.4	20997.2	1539.77
12-5A	-11277.9	20998.4	1571.48
12-5A	-11185	20956.5	1513.59
12-5A	-11213.2	20899.3	1565.36
12-5A	-11101	20967.9	1582.15
12-5A	-11097.4	20921.2	1582.88
12-5A	-11109.5	20963.8	1609.21
12-5A	-11096.1	20928.8	1625.32
12-5A	-11112.5	20962.5	1627.77
12-5A	-11108.7	20990.6	1640.81
12-5A	-10977.4	20991.9	1520.23
12-5A	-10919.1	20946.9	1566.61
12-5A	-10467.4	20941.3	1571.82
12-5A	-11733.5	21038.7	1576.36
12-5A	-11742.1	21021.3	1581.34
12-5A	-11269.3	21034.2	1614.28
12-5A	-11267	21103.5	1669.5
12-5A	-11216.1	21064.3	1576.14
12-5A	-11255.7	21091.1	1647.25
12-5A	-11123	21092.3	1516.4
12-5A	-11059	21059.5	1542.2
12-5A	-11045.6	21042.1	1563.04
12-5A	-11004	21017.4	1571.27
12-5A	-11022.4	21058.3	1571.54
12-5A	-11048.8	21032.6	1666.34
12-5A	-11683.6	21151.5	1652.64
12-5A	-11587.9	21172	1540.97
12-5A	-11665.5	21156.6	1623.97
12-5A	-11290.7	21110.5	1669.6
12-5A	-11058.4	21193.4	1636.03
12-5A	-11065.5	21147	1653.27
12-5A	-10999.3	21184.8	1510.88
12-5A	-11038.3	21190.2	1515.99
12-5A	-11044.3	21161	1523.85
12-5A	-10969.8	21110.4	1538.93
12-5A	-10960.9	21191	1538.45
12-5A	-11022.5	21142.5	1541.69
12-5A	-10984.7	21141	1561.75
12-5A	-10857.3	21210.3	1523.54
12-5A	-10942	21193.1	1568.69
12-5A	-10838.3	21181.5	1576.14
12-5A	-10795.1	21138.7	1580.23
12-5A	-10820	21178.7	1584.32
12-5A	-10837.2	21149.5	1624.14
12-5A	-10558.8	21116.3	1580.72
12-5A	-10459.7	21144.7	1573.32
12-5A	-11403.1	21217.8	1628.74
12-5A	-11409.9	21237.3	1669.01
12-5A	-11025.1	21272.9	1657.26
12-5A	-11041.6	21239.2	1663.84
12-5A	-10903.5	21212.4	1514.8
12-5A	-10905.6	21217.6	1540.01
12-5A	-10842.6	21227.2	1515.16
12-5A	-10625.8	21265.3	1545.51
12-5A	-11543.3	21329.8	1541.59
12-5A	-11555.5	21342.4	1565.68
12-5A	-10967.1	21352.3	1513.14
12-5A	-10966.2	21386.8	1513.07
12-5A	-11039.9	21446	1629.44
12-5A	-11044.5	21429.9	1635.95
12-5A	-11045.8	21426.4	1664.28
12-5A	-10952.7	21460.1	1530.95
12-5A	-10898	21482.9	1538.39
12-5A	-11520.8	21561.4	1538.89
12-5A	-11505.3	21599.8	1542.73
12-5A	-11529.5	21564.1	1568.38
12-5A	-11513.8	21600.3	1573.91
12-5A	-11397.7	21587.4	1510.54
12-5A	-11392.4	21614.1	1512.25
12-5A	-10939.4	21530	1549.78
12-5A	-10929.7	21555	1570.18
12-5A	-10894.7	21523.5	1576.31
12-5A	-10866.8	21557.7	1580.54
12-5A	-11519.4	21649.2	1605.95
12-5A	-11509.2	21680.2	1611.8
12-5A	-11493.3	21706.3	1614.33
12-5A	-11462.8	21669	1518.94
12-5A	-11386.2	21665	1541.14
12-5A	-11433.5	21670.2	1541.04
12-5A	-11431.9	21696.5	1562.15
12-5A	-11419.6	21811.9	1538.81
12-5A	-11419.9	21815	1572.84
12-5A	-11444.5	21770.9	1580.07
12-5A	-11439.1	21809.6	1627.88
12-5A	-10479.3	21823.8	1668
12-5A	-11395.3	21840.6	1538.07
12-5A	-10438.5	21921.6	1642.61
12-5A	-10387.2	21932.8	1512.28
12-5A	-10401.7	21935.8	1515.74
12-5A	-10414.2	21880.5	1555.9
12-5A	-10324.2	21923.8	1512.37
12-5A	-11389.3	21965.2	1653.35
12-5A	-10775	22020.8	1514.08
12-5A	-10369.3	21969.6	1511.27
12-5A	-10374.7	21983.3	1541.21
12-5A	-11301.7	22055.1	1646.27
12-5A	-10561.3	22124.7	1540.52
12-5A	-11251.2	19078	1801.35
12-5A	-11309.2	19153.1	1797.07
12-5A	-11393.8	19310.8	1744.44
12-5A	-11288.4	19256.2	1679.73
12-5A	-11309.9	19264.2	1719.9
12-5A	-11350.1	19282.9	1723.03
12-5A	-11480.7	19413	1726.06
12-5A	-11480.1	19410.2	1740.01
12-5A	-11487.6	19386.8	1791.86
12-5A	-11478.4	19353.9	1826.27
12-5A	-11507.7	19496.8	1680.79
12-5A	-11515	19479.3	1719.3
12-5A	-11505.4	19460.4	1722.86
12-5A	-11508.1	19451.3	1743.04
12-5A	-10965	19488	1788.96
12-5A	-10905.6	19468.9	1808.54
12-5A	-11582.2	19585.6	1671.42
12-5A	-11649.8	19631.9	1828.53
12-5A	-10205.5	19641.4	1691.47
12-5A	-10191.5	19581.9	1721.54
12-5A	-11694.4	19718.6	1746.55
12-5A	-11687.3	19662.2	1798.15
12-5A	-11654.2	19713	1720.75
12-5A	-11652.8	19655.8	1798.82
12-5A	-10567.5	19702.7	1680.46
12-5A	-11690	19819.1	1824.49
12-5A	-11648.9	19826	1722.06
12-5A	-11664.3	19824.6	1745.88
12-5A	-11711.6	19877.5	1824.29
12-5A	-11732.5	19934.3	1828.32
12-5A	-10861.5	19961.2	1792.04
12-5A	-10691.4	19937.2	1829.63
12-5A	-10499.5	19937.5	1774.83
12-5A	-10484.3	19944.7	1815.39
12-5A	-11755	20046.2	1724.78
12-5A	-11784.5	20035.8	1788
12-5A	-10860.9	20062.8	1796
12-5A	-10873.2	20042.7	1802.04
12-5A	-10907.2	20053.4	1806.75
12-5A	-10797.1	20062	1792.87
12-5A	-10844.1	20065.1	1808.67
12-5A	-10800	20021.9	1822.88
12-5A	-10606.8	19970.7	1819.43
12-5A	-10550.8	20044	1825.93
12-5A	-10471.5	19962.6	1741.94
12-5A	-11784.5	20165.3	1776.22
12-5A	-11692.6	20118.8	1788.8
12-5A	-11060.7	20155.9	1748.57
12-5A	-11095	20161.1	1748.54
12-5A	-11035.9	20155.6	1785.19
12-5A	-10913.8	20143.2	1743.62
12-5A	-10884.4	20159.2	1788.04
12-5A	-10934.6	20167.8	1787.99
12-5A	-10795.8	20152.9	1675.78
12-5A	-10824.4	20157.4	1683.38
12-5A	-10843.3	20079.4	1796.89
12-5A	-10779.3	20094.2	1796.79
12-5A	-10821.2	20110.1	1802.18
12-5A	-10793	20094.5	1809.63
12-5A	-10695.3	20078.9	1796.51
12-5A	-10685.6	20111.5	1829.47
12-5A	-10611.3	20142.2	1685.18
12-5A	-10587	20137.5	1824.36
12-5A	-10541.9	20075.1	1829.64
12-5A	-11766.4	20200.3	1725.71
12-5A	-11778.2	20175.1	1751.18
12-5A	-11216.8	20226.6	1681.66
12-5A	-11146.8	20227.2	1683.31
12-5A	-11107.1	20247.8	1713.48
12-5A	-11087.6	20248.9	1718.37
12-5A	-11108.4	20214.6	1753.62
12-5A	-11048.2	20250.2	1713.16
12-5A	-10991.5	20272	1714.38
12-5A	-11050.1	20244.9	1747.47
12-5A	-11020.7	20171.4	1750.05
12-5A	-11050.7	20197.3	1780.95
12-5A	-11028.5	20214.1	1783.64
12-5A	-10929.5	20226.6	1787.14
12-5A	-10938.2	20267	1789.49
12-5A	-10949.7	20264.7	1795.49
12-5A	-10950.6	20259.4	1821.12
12-5A	-10631	20260.9	1681.62
12-5A	-10532.1	20195.1	1739.79
12-5A	-11784.5	20317.5	1720.87
12-5A	-11784.5	20290.9	1724.52
12-5A	-11292.3	20343.3	1679.19
12-5A	-11290.9	20320.1	1745.75
12-5A	-11111.6	20329.8	1676.26
12-5A	-11064.8	20308	1716.11
12-5A	-11090.5	20278.8	1829.12
12-5A	-11026.9	20286.9	1813.31
12-5A	-11031.2	20309	1819.6
12-5A	-10767	20289.5	1681.58
12-5A	-10787.9	20293.3	1682.91
12-5A	-10750.4	20373.2	1714.38
12-5A	-11760.1	20444.1	1805.63
12-5A	-11488.8	20477.9	1673.63
12-5A	-11468.6	20420.1	1716.79
12-5A	-11382.3	20450.1	1746.18
12-5A	-11277.7	20427.8	1682.4
12-5A	-11288.8	20404.2	1713.56
12-5A	-11301.1	20428.2	1719.58
12-5A	-11336.2	20424.5	1747.06
12-5A	-11217.3	20389	1687.14
12-5A	-11097.1	20479.7	1801.22
12-5A	-11097.1	20436	1816.43
12-5A	-11757.5	20565.7	1678.99
12-5A	-11755.6	20538.7	1684.04
12-5A	-11718.9	20569.8	1803.25
12-5A	-11700	20578.4	1804.99
12-5A	-11659.2	20585.2	1729.49
12-5A	-11475.8	20514.5	1678.96
12-5A	-11460.8	20530	1678.52
12-5A	-11429.1	20531.9	1681.19
12-5A	-11077.4	20554.2	1807.4
12-5A	-10955.1	20498.9	1679.21
12-5A	-10981.7	20499.3	1683.9
12-5A	-10999.5	20501.2	1753.75
12-5A	-10937.2	20493.9	1678.26
12-5A	-10922.5	20559.3	1721.84
12-5A	-10904.2	20504.2	1790.38
12-5A	-11725	20652.6	1799.17
12-5A	-11709.6	20602.1	1824.08
12-5A	-11724	20678.8	1827.26
12-5A	-11726.7	20632.2	1828.95
12-5A	-11678.3	20646.4	1821.57
12-5A	-11390.3	20593.9	1749.74
12-5A	-11387.9	20622.3	1749.12
12-5A	-11330.6	20688.3	1818.35
12-5A	-11346.1	20683.3	1825.48
12-5A	-11171.6	20669.3	1679.05
12-5A	-11123.2	20686.5	1679.46
12-5A	-11091.1	20667.4	1752.92
12-5A	-11066.9	20640.1	1781.57
12-5A	-11101.2	20653	1785.72
12-5A	-11080.2	20679.7	1788.47
12-5A	-11099.7	20677.1	1795.41
12-5A	-11061.9	20620.5	1814.46
12-5A	-11054	20638.8	1743.71
12-5A	-11041	20622	1783.25
12-5A	-11048.5	20636.5	1799.72
12-5A	-10980.9	20620.2	1813.83
12-5A	-11706	20745.8	1684.37
12-5A	-11784.5	20709.8	1744.6
12-5A	-11784.5	20692	1746.5
12-5A	-11732.7	20737.9	1793.48
12-5A	-11726.7	20786.2	1812.82
12-5A	-11675.9	20725.7	1739.82
12-5A	-11678.5	20749.5	1743.58
12-5A	-11301.4	20715.4	1798.55
12-5A	-11162.3	20777	1691.06
12-5A	-11205.8	20759.7	1727.2
12-5A	-11237.8	20770.4	1746.5
12-5A	-11189.8	20732.2	1748.59
12-5A	-11175	20760.2	1748.01
12-5A	-11235.5	20780.9	1778.4
12-5A	-11164.9	20762.4	1794.14
12-5A	-11161.9	20793	1829.51
12-5A	-11128.3	20788.3	1678.36
12-5A	-11160.1	20778.1	1703.33
12-5A	-11096.4	20712.3	1790.09
12-5A	-10989.9	20782	1676.68
12-5A	-11002.3	20781	1681.2
12-5A	-11011.5	20762	1723.52
12-5A	-10864	20694.6	1723.35
12-5A	-10871.4	20708.7	1727.85
12-5A	-10811.3	20732.3	1776.59
12-5A	-10819.3	20757.7	1785.3
12-5A	-10820.8	20784.2	1806.5
12-5A	-11720.2	20828	1682.68
12-5A	-11737.3	20825.8	1727.24
12-5A	-11784.5	20850.9	1727.14
12-5A	-11686.4	20832.5	1728.62
12-5A	-11736.4	20844.4	1728.31
12-5A	-11693.1	20893.9	1727.75
12-5A	-11784.5	20821.5	1743.39
12-5A	-11686.5	20830.9	1745.72
12-5A	-11784.5	20846.1	1746.7
12-5A	-11784.5	20864.5	1745.39
12-5A	-11682.1	20809.6	1748.61
12-5A	-11750.1	20845.4	1749.72
12-5A	-11742.8	20886.5	1749.21
12-5A	-11692	20858.9	1797.87
12-5A	-11724.9	20809.6	1814.54
12-5A	-11665.9	20800.4	1726.93
12-5A	-11218.6	20881.5	1676.63
12-5A	-11079.5	20813.6	1679.99
12-5A	-11098.6	20833.6	1679.25
12-5A	-10981	20855.7	1711.46
12-5A	-11005.1	20860	1710.39
12-5A	-10968.7	20796.9	1715.58
12-5A	-11007.8	20823.7	1725.85
12-5A	-11053	20826.1	1782.88
12-5A	-11022.6	20799.7	1787.77
12-5A	-10966.7	20892.2	1822.18
12-5A	-11041.9	20837.8	1824.48
12-5A	-10993.8	20836.1	1825.73
12-5A	-10931.5	20809.9	1680.7
12-5A	-10760.7	20805.5	1811.79
12-5A	-10833.1	20852.1	1819.44
12-5A	-10681.3	20863.1	1750.43
12-5A	-11784.5	20917.5	1672.38
12-5A	-11784.5	20901.6	1725.1
12-5A	-11738.7	20962.7	1727.98
12-5A	-11711.9	20930.1	1746.87
12-5A	-11784.5	20923.2	1748.98
12-5A	-11784.5	20953.4	1748.88
12-5A	-11732.8	20938	1750.5
12-5A	-11680.9	20958.2	1676.69
12-5A	-11657.1	20904.6	1681.68
12-5A	-11655.4	20998.5	1687.08
12-5A	-11664.5	20909	1720.14
12-5A	-11505.9	20927.2	1676.2
12-5A	-11498.4	20953.9	1679.21
12-5A	-11524.9	20930.7	1722.99
12-5A	-11355.1	20938.5	1795.56
12-5A	-11329	20991.5	1829.17
12-5A	-11179.8	20967.5	1673.88
12-5A	-11194.1	20976.6	1677.31
12-5A	-11239.8	20983.2	1740.55
12-5A	-11220.4	20899.1	1745.22
12-5A	-11177.2	20940.1	1779.79
12-5A	-11180.1	20960.2	1782.91
12-5A	-11228.2	20949.3	1790.18
12-5A	-11081.3	20925.3	1676.23
12-5A	-11120.2	20960.9	1717.98
12-5A	-11132.5	20965.1	1721.05
12-5A	-11060.9	20923.3	1775.5
12-5A	-11108.3	20953.2	1786.36
12-5A	-11066.8	20919.3	1797.23
12-5A	-10861.6	20994.7	1738.04
12-5A	-10556.9	20981.1	1674.87
12-5A	-11711.9	21012.7	1682.08
12-5A	-11635.6	21034.5	1796.53
12-5A	-11627	21063.8	1803.68
12-5A	-11249.8	21103.2	1682.74
12-5A	-11207.7	21072.7	1781.28
12-5A	-11225.8	21048.3	1794.45
12-5A	-11191.2	21069.5	1797.31
12-5A	-11181.3	21096.5	1823.53
12-5A	-11260.7	21064	1826.46
12-5A	-11212.7	21062	1828.39
12-5A	-11173.2	21069.9	1829.4
12-5A	-11138	21041.7	1712.82
12-5A	-11147.8	21054.7	1718.08
12-5A	-11088.8	21003.1	1730.95
12-5A	-11074.7	21037.7	1748.99
12-5A	-11130.7	21052.1	1776.2
12-5A	-11078.7	21010.1	1779.19
12-5A	-11080	21087.1	1780.72
12-5A	-10961.3	21093	1678.29
12-5A	-11010.3	21043.3	1681.16
12-5A	-10980	21081.4	1826.63
12-5A	-10941.2	21074.2	1678.6
12-5A	-10880.9	21006.3	1793.38
12-5A	-10691.9	21007.4	1712.46
12-5A	-10740.6	21069.6	1729.47
12-5A	-11703.6	21146.6	1720.99
12-5A	-11663.5	21201.2	1679.54
12-5A	-11490.5	21205.7	1745.37
12-5A	-11454.8	21141.7	1675.97
12-5A	-11273.8	21136.2	1715.81
12-5A	-11290.5	21155.8	1736.33
12-5A	-11326.2	21206.9	1781.34
12-5A	-11207.7	21188.2	1714.73
12-5A	-11253.8	21142.8	1738.54
12-5A	-11251.5	21182.7	1742.04
12-5A	-11231	21196.4	1784.19
12-5A	-11247.3	21184.9	1789.17
12-5A	-11264.8	21197	1802.98
12-5A	-11057.5	21139.5	1736.52
12-5A	-11096	21157.6	1822.95
12-5A	-11018.3	21193.9	1678.63
12-5A	-11037.9	21120.7	1729.09
12-5A	-10749.2	21193.5	1794.4
12-5A	-11586.4	21314.1	1798.71
12-5A	-11415.7	21261.7	1673.84
12-5A	-11454.3	21285.6	1723.51
12-5A	-11326	21236.8	1813.43
12-5A	-11323	21287.8	1813.69
12-5A	-11289.5	21229	1816.79
12-5A	-11242.4	21237.2	1727.85
12-5A	-11247.5	21239.7	1743.27
12-5A	-11228.7	21313.3	1746.9
12-5A	-11248.8	21231.2	1829.41
12-5A	-11077.3	21277.5	1819.51
12-5A	-11045.7	21282.6	1673.43
12-5A	-11045.1	21240.9	1677.71
12-5A	-11051.1	21256.7	1681.6
12-5A	-10880.9	21219.3	1820.3
12-5A	-10898.6	21228.4	1826.96
12-5A	-11584.5	21355.6	1798.35
12-5A	-11520	21394.2	1819.25
12-5A	-11521.6	21375.4	1823.38
12-5A	-11421.9	21314.9	1824.78
12-5A	-11359.6	21348	1801.52
12-5A	-11348.4	21328.6	1803.92
12-5A	-11193.6	21389.6	1680.65
12-5A	-11207.3	21367.3	1683.5
12-5A	-11231.5	21337.6	1724.23
12-5A	-11225	21334.8	1745.01
12-5A	-11243.4	21343.7	1796.51
12-5A	-11210	21330.6	1810.09
12-5A	-11256.4	21328.9	1817.33
12-5A	-11058.3	21396.5	1722.77
12-5A	-11080.3	21402.7	1784.49
12-5A	-11054.9	21398.4	1743.72
12-5A	-11046.9	21411.5	1779.03
12-5A	-10951.4	21323.6	1717.7
12-5A	-10902.6	21360.2	1734.75
12-5A	-10912.7	21330.4	1819.47
12-5A	-11219.4	21449.1	1794.27
12-5A	-11218.6	21485.1	1807.25
12-5A	-11123.8	21516.4	1706.56
12-5A	-11083.1	21507.9	1741.12
12-5A	-11086.6	21519.2	1748.68
12-5A	-11029	21427.4	1673.99
12-5A	-11022.2	21454.6	1679.23
12-5A	-11024.8	21462.5	1718.44
12-5A	-10955.3	21476.5	1801.51
12-5A	-10712.2	21458.4	1794.82
12-5A	-11611.9	21555.8	1728.94
12-5A	-11617	21603.6	1799.35
12-5A	-11649.6	21531.2	1801.59
12-5A	-11632.1	21577.4	1804.2
12-5A	-11339.8	21570.1	1794.16
12-5A	-11094.5	21544.7	1744.6
12-5A	-11100.2	21562.7	1748.44
12-5A	-11153.2	21575.1	1783.52
12-5A	-11020.4	21535	1813.43
12-5A	-10857.9	21600.4	1783.63
12-5A	-10853	21621.8	1784.25
12-5A	-10905.6	21548.8	1825.69
12-5A	-10799.9	21598.2	1684.94
12-5A	-10803	21602.5	1709.44
12-5A	-10779.7	21609.3	1716.16
12-5A	-10761.7	21581.2	1798.65
12-5A	-10747.4	21596.8	1818.12
12-5A	-10848.1	21592.2	1823.86
12-5A	-10731	21595.4	1812.58
12-5A	-10640.7	21552.4	1799.21
12-5A	-11201.6	21697.2	1818.5
12-5A	-10984.3	21661.2	1682.73
12-5A	-10991.1	21661.1	1728.58
12-5A	-10965	21661.7	1729.22
12-5A	-11024.2	21631.1	1778.84
12-5A	-10948.5	21667.1	1683.56
12-5A	-10933.4	21672.5	1685.21
12-5A	-10905.4	21717.1	1814.86
12-5A	-10830.8	21630.9	1749.21
12-5A	-10699.6	21721.2	1735.7
12-5A	-10596.8	21638.9	1761.31
[truncated: 41,391 more rows]

## Sheet: Fig_2B
pre-pregnancy - E12.5 (spiral arteries)	E6.5-E12.5 (spiral arteries)	E8.5-E12.5 (spiral arteries)	E10.5-E12.5 (spiral arteries)	E10.5-16.5 (spiral arteries)
100	98	11	100	38
100	98	96	100	0
100	100	98	0	42
100	100	80	0	77
100	100	7	0	0
100	90	23	50	32
100	90	100	27	50
100	89	100	0	28
100	88	96.7	0	27
100	87	10.5	10	17
100	80	21.8	3	25
100	75	11	7	26
100	76	96	8	39
100	77	98	12	0
100	77	80	7	8.5
100	77	7	38	0
100	79	23	2	41
100	80	100	9	30
100	81	100	19	12
100	82	96.7	20	20
100	84	10.5	8	9.3
100	92	21.8	97	7
77	92	51	22	33
100	76	91	16	28
100	78	18	12	19
100	83	34	78	0
100	84	7	96.7	26
100	83	23	1.2	0
100	81	100	5	8.9
100	80	100	4.9	8.5
100	78	44.5	16	39
100	79	55.8	22.1	25
100	91	45	0.6	24
100	91	11	1.9	34
100	90	52	7.6	10
100	100	68	5.1	0
100	85	41	9.1	12
100	100	57	10.5	0
100	57	77	6.4	8.4
100	43	93	4.9	32
100	55	66	33.6	9
100	50	81	0	29
100	51	16	12.7	97
100	49	32	17.8	38
100	67		26.7	35
100	69		7.2	0
100	78		76	36
100	94		62	27
100	87		20.8	35
100	88		9.9	22
74				22
100				5
100				29
100				42
100				24
100				18
				76
				22
				34
				32
				24

## Sheet: Fig_3C+D_Extended_4B
	Wild Type	Wild Type	Wild Type	Wild Type	Wild Type	Wild Type	Wild Type	Wild Type	Wild Type	Heterozygous	Heterozygous	Heterozygous	Heterozygous	Heterozygous	Heterozygous	Heterozygous	Heterozygous	Heterozygous	Heterozygous	Heterozygous	Knockout	Knockout	Knockout	Knockout	Knockout	Knockout	Knockout	Knockout	Knockout	Knockout	Knockout	Knockout	Knockout	Knockout	Knockout	Knockout	Knockout	Knockout	Vehicle Control	Vehicle Control	Vehicle Control	Vehicle Control	Vehicle Control	Vehicle Control	AMD injected (E4.5-11.5)	AMD injected (E4.5-11.5)	AMD injected (E4.5-11.5)	AMD injected (E4.5-11.5)	AMD injected (E4.5-11.5)
artery	0.204159	0.607074	0.600079	0.596581	0.614069	0.621064	0.616867	0.605675	0.598855	0.329298	0.947638	0.51899	0.519077	0.518643	0.518469	0.518573	0.518851	0.519021	0.518538	0.518782	0.973672	0.836833	0.837935	0.838485	0.835731	0.834629	0.83529	0.837053	0.838127	0.83507	0.836612	0.837274	0.837935	0.838397	0.833748	0.830002	0.81894	0.812594	0.20705	0.20705	0.216724	0.221561	0.197376	0.187702	0.932726	0.862019	0.864207	0.865301	0.859831
artery	0.474222	0.410346	0.412293	0.413266	0.408399	0.406452	0.40762	0.410735	0.412634	0.720676	0.518817	0.236479	0.243293	0.209226	0.195599	0.203775	0.225578	0.238864	0.20105	0.220127	0.74692	0.716633	0.723198	0.726481	0.710067	0.703502	0.707441	0.717946	0.724347	0.706128	0.715319	0.719259	0.723198	0.725955	0.698249	0.675927	0.61001	0.572193	0.320548	0.320548	0.325063	0.32732	0.316033	0.311518	0.924284	0.880281	0.881639	0.882318	0.878923
artery	0.228863	0.653849	0.644727	0.640167	0.66297	0.672091	0.666618	0.652024	0.643131	0.438091	0.222853	0.745181	0.739882	0.766375	0.776972	0.770614	0.753658	0.743326	0.772733	0.757897	0.835572	0.704899	0.711998	0.715547	0.6978	0.690702	0.694961	0.706319	0.71324	0.693541	0.703479	0.707739	0.711998	0.714979	0.685023	0.660887	0.589615	0.548727	0.301011	0.301011	0.306414	0.309116	0.295608	0.290205	0.963694	0.964657	0.962179	0.960941	0.967134
artery	0.44062	0.925046	0.903597	0.892873	0.946494	0.967942	0.955073	0.920756	0.899844	0.581107	0.755778	0.192344	0.200208	0.160887	0.145159	0.154596	0.179761	0.195096	0.15145	0.17347	0.765643	0.967152	0.96233	0.95992	0.971974	0.976796	0.973903	0.966188	0.961487	0.974867	0.968117	0.965224	0.96233	0.960305	0.980653	0.997048	0.84473	0.842269	0.505569	0.509649	0.505569	0.00646082	0.51373	0.51781	0.819917	0.929728	0.928839	0.928394	0.930618
artery	0.0719132	0.380638	0.383935	0.385584	0.37734	0.374043	0.376021	0.381297	0.384512	0.458074	0.176616	0.57915	0.577804	0.584532	0.587222	0.585608	0.581303	0.578679	0.586146	0.582379	0.990708	0.938138	0.852098	0.852311	0.851243	0.850816	0.851072	0.851756	0.852173	0.850987	0.851585	0.851841	0.852098	0.852277	0.850474	0.849021	0.943138	0.9555	0.495422	0.499019	0.495422	0.503529	0.502617	0.506214	0.932726	0.878614	0.880048	0.880764	0.87718
artery	0.330304	0.380643	0.38394	0.385589	0.377345	0.374048	0.376026	0.381302	0.384517	0.80609	0.581841	0.163303	0.00507869	0.12908	0.111968	0.122235	0.149613	0.166297	0.118813	0.142769	0.558891	0.85167	0.986134	0.983157	0.998045	0.912578	0.91129	0.990898	0.985092	0.911719	0.993281	0.989707	0.986134	0.983633	0.914295	0.921591	0.714674	0.692623	0.421359	0.42143	0.421359	0.493623	0.4215	0.421571	0.924284	0.940714	0.939325	0.938631	0.942103
artery	0.349765	0.942452	0.920213	0.909093	0.964692	0.986931	0.973587	0.938004	0.916321	0.267416	0.146191	0.575903	0.171858	0.580975	0.583511	0.58199	0.577932	0.575459	0.582497	0.578946	0.652837	0.99209	0.90614	0.905067	0.910432	0.76919	0.771487	0.907857	0.905764	0.770722	0.908715	0.907427	0.90614	0.905238	0.766128	0.753111	0.943084	0.955437	0.421324	0.348764	0.351996	0.421324	0.345531	0.342299	0.963694	0.915935	0.915672	0.915541	0.916198
artery	0.199264	0.690948	0.680141	0.674737	0.701756	0.712563	0.706079	0.688787	0.678249	0.397601	0.578439	0.722433	0.574635	0.741461	0.750975	0.745267	0.730045	0.720769	0.74717	0.73385	0.864117	0.908286	0.780676	0.78259	0.773019	0.912544	0.911257	0.777613	0.781346	0.911686	0.776082	0.778379	0.780676	0.782284	0.914259	0.921551	0.852942	0.851717	0.353613	0.29236	0.0103091	0.353613	0.286563	0.280767	0.819917	0.967827	0.965205	0.963895	0.970448
artery	0.793956	0.307731	0.314342	0.317648	0.301119	0.294508	0.298475	0.309053	0.315499	0.298714	0.731947	0.569006	0.717677	0.573421	0.575629	0.574304	0.570772	0.568619	0.574746	0.571655	0.856168	0.776847	0.90611	0.905037	0.910399	0.855969	0.856097	0.907825	0.905734	0.856054	0.908683	0.907396	0.90611	0.905209	0.855799	0.855076	0.266571	0.177022	0.0200608	0.315985	0.298156	0.0200608	0.311262	0.30654
artery	0.202774	0.621278	0.613637	0.609817	0.628918	0.636559	0.631975	0.61975	0.6123	0.623098	0.571213	0.491354	0.567902	0.488374	0.486884	0.487778	0.490162	0.491614	0.48748	0.489566	0.896965	0.908254	0.856607	0.856713	0.856182	0.487954	0.497282	0.856437	0.856644	0.494172	0.856352	0.85648	0.856607	0.856696	0.475517	0.422658	0.880825	0.883801	0.165612	0.176667	0.320707	0.301054	0.165612	0.154557
artery	0.473842	0.309607	0.316133	0.319396	0.303081	0.296555	0.300471	0.310912	0.317275	0.144645	0.489864	0.441179	0.492098	0.43342	0.429541	0.431869	0.438075	0.441858	0.431093	0.436524	0.690179	0.961872	0.534594	0.542367	0.5035	0.978132	0.975205	0.522156	0.537314	0.976181	0.515938	0.525266	0.534594	0.541123	0.982033	0.998617	0.793218	0.782997	0.368763	0.370985	0.187722	0.323068	0.368763	0.36654
artery	0.14675	0.308891	0.31545	0.318729	0.302332	0.295773	0.299709	0.310203	0.316597	0.394265	0.4373	0.122629	0.443118	0.0845329	0.0654847	0.0769136	0.107391	0.125963	0.073104	0.0997715	0.9375	0.856394	0.963499	0.96106	0.973254	0.87347	0.87316	0.967401	0.962645	0.873263	0.969352	0.966426	0.963499	0.96145	0.873883	0.875639	0.881895	0.885032	0.547937	0.542369	0.373208	0.19325	0.547937	0.553504
artery	0.0860895	0.528147	0.52474	0.523036	0.531554	0.534962	0.532917	0.527466	0.524143	0.327959	0.103581	0.327889	0.132153	0.309341	0.300067	0.305631	0.32047	0.329512	0.303777	0.31676	0.964793	0.965346	0.87192	0.871662	0.872953	0.818486	0.81955	0.872333	0.871829	0.819195	0.87254	0.87223	0.87192	0.871703	0.817066	0.811033	0.410031	0.342092	0.475209	0.991683	0.536801	0.374319	0.475209	0.477615
artery	0.316569	0.278976	0.286894	0.290853	0.271057	0.263138	0.26789	0.280559	0.28828	0.148165	0.318615	0.398017	0.332526	0.386148	0.380213	0.383774	0.393269	0.399055	0.382587	0.390895	0.853813	0.519047	0.823809	0.824696	0.82026	0.874141	0.873814	0.822389	0.824119	0.873923	0.82168	0.822744	0.823809	0.824554	0.874576	0.876428	0.811221	0.803713	0.505055	0.472803	0.965691	0.534017	0.501506	0.505055
artery	0.124605	0.139389	0.153652	0.160784	0.125125	0.110862	0.11942	0.142241	0.156148	0.34375	0.392082	0.808645	0.400984	0.835884	0.849503	0.841332	0.819541	0.806262	0.844055	0.824989	0.835206	0.968377	0.872507	0.872235	0.873596	0.577992	0.585069	0.872943	0.872412	0.58271	0.873161	0.872834	0.872507	0.872279	0.568556	0.528453	0.942112	0.954319	0.395259	0.497957	0.470398	0.952696	0.396285	0.395259
artery	0.23338	0.550542	0.546117	0.543904	0.554968	0.559393	0.556738	0.549657	0.545342	0.241555	0.822265	0.615608	0.801836	0.624462	0.628888	0.626232	0.619149	0.614833	0.627118	0.62092	0.98988	0.872436	0.613377	0.619274	0.589787	0.829785	0.830567	0.603941	0.615441	0.830306	0.599223	0.6063	0.613377	0.618331	0.828742	0.82431	0.74346	0.725745	0.411111	0.397311	0.494408	0.469195	0.411477	0.411111
artery	0.145649	0.17186	0.184647	0.191041	0.159073	0.146285	0.153958	0.174417	0.186885	0.826621	0.620035	0.0456532	0.613394	0.00022574	0.622848	0.620343	0.0274822	0.0496282	0.621178	0.0183967	0.727444	0.822034	0.833696	0.834348	0.831089	0.911934	0.910662	0.832653	0.833924	0.911086	0.832131	0.832914	0.833696	0.834243	0.913629	0.920834			0.439798	0.411842	0.398337	0.492633	0.438969	0.439798
artery	0.307769	0.0156247	0.0355137	0.0454582	0.927908	0.948548	0.936164	0.0196025	0.0389943	0.769158	0.0229395	0.610323	0.0570101	0.618673	0.403575	0.406552	0.613663	0.609592	0.405559	0.615333	0.992732	0.873052	0.905576	0.904516	0.909814	0.787257	0.789102	0.907271	0.905205	0.788487	0.908119	0.906847	0.905576	0.904686	0.784797	0.774339			0.412207	0.438139	0.412207	0.39885	0.358914	0.356263
artery	0.41571	0.907268	0.886628	0.876307	0.380053	0.376874	0.378782	0.90314	0.883016	0.925427	0.614498	0.418458	0.608235	0.408536	0.313339	0.318571	0.41449	0.419327	0.316827	0.412505	0.936723	0.601582	0.796484	0.798022	0.790333			0.794023	0.797022		0.792793	0.794638	0.796484	0.797776					0.437309	0.361565	0.437309	0.41239	0.51545	0.519605
artery	0.893232	0.383233	0.386412	0.388002	0.475055	0.476006	0.475435	0.383869	0.386969	0.972284	0.413497	0.339501	0.420939	0.32206	0.711772	0.707043	0.332525	0.341028	0.70862	0.329036	0.996063	0.832392																	0.364215	0.511295	0.364215	0.436894
artery	0.89071	0.474104	0.473153	0.472678	0.276856	0.26919	0.27379	0.473914	0.472987	0.710463	0.33078	0.68813	0.343862	0.703891	0.841426	0.833456	0.694435	0.686751	0.836113	0.697587	0.959724	0.907695																	0.365541	0.965691	0.507139	0.365541
artery	0.648193	0.0117692	0.0318334	0.0418656	0.489111	0.490673	0.489735	0.015782	0.0353447	0.466006	0.696011	0.801578	0.68419	0.828143	0.810593	0.803394	0.812204	0.799254	0.805794	0.817517	0.922108	0.95402																	0.505062	0.470398		0.505062
artery	0.469896	0.284523	0.292189	0.296022	0.0803744	0.0641653	0.0738908	0.286056	0.293531	0.867032	0.814861	0.774599	0.794937	0.798595	0.263157	0.269644	0.784197	0.772499	0.267482	0.788997	0.856995	0.793408																	0.17281	0.469195
artery	0.446676	0.487548	0.485986	0.485205	0.574872	0.580162	0.576988	0.487236	0.485713	0.540607	0.786597	0.295593	0.7686	0.273969	0.427034	0.429424	0.286943	0.297485	0.428627	0.282618																			0.200012	0.492633
artery	0.186524	0.0965835	0.112793	0.120897	0.258635	0.250176	0.255252	0.0998253	0.115629	0.767874	0.284781	0.438985	0.300999	0.431018	0.625068	0.622508	0.435798	0.439682	0.623361	0.434205																				0.39885
artery	0.941119	0.569581	0.56429	0.561645	0.358703	0.354595	0.35706	0.568523	0.563364	0.931426	0.435001	0.612265	0.440977	0.620801	0.82428	0.816739	0.615679	0.611518	0.819252	0.617386																				0.41239
artery	0.834993	0.267094	0.275552	0.279781	0.258289	0.249815	0.2549	0.268785	0.277032	0.593492	0.616533	0.786575	0.610131	0.811711	0.374482	0.378186	0.796629	0.784375	0.376951	0.801657																				0.436894
artery	0.838031	0.36281	0.366918	0.368972				0.363632	0.367637	0.545634	0.799143	0.393002	0.780291	0.380655			0.388063	0.394082		0.385594																				0.365541
artery	0.972633	0.266763	0.275236	0.279473				0.268457	0.276719	0.140293	0.386829		0.396089
artery	0.659193									0.10244
artery	0.721258
artery
artery
artery
artery
trophoblast	0.305426	0.249165	0.244179	0.256582	0.271977	0.278882	0.290737	0.307534	0.246097	0.352598	0.00469656	0.0219185	0.285921	0.306936	0.316362	0.332546	0.355475	0.0152947	0.347187	0.284517	0.0643785	0.0124703	0.0151221	0.00852662	0.0003401	0.0591907	0.0615077	0.0647903	0.0141022	0.0636037	0.0090733	0.0680769	0.0609899	0.0586209	0.0130143	0.0075747	0.0802717	0.0667775	0.104058	0.104058	0.111711	0.0926761	0.069049	0.0584521	0.0379099	0.0418416	0.04219	0.0413233	0.0402475
trophoblast	0.161583	0.177244	0.178632	0.175179	0.170894	0.168972	0.165672	0.160997	0.178098	0.286395	0.275797	0.26899	0.248456	0.260414	0.265777	0.274986	0.288032	0.271608	0.283316	0.247657	0.0272651	0.0533832	0.0524086	0.0548325	0.0578413	0.00290097	0.0292393	0.0269819	0.0527834	0.0277979	0.0546316	0.0247218	0.0295954	0.0042399	0.0531832	0.0551824	0.0163356	0.0256154	0.215993	0.215993	0.213725	0.219366	0.226368	0.229509	0.00692575	0.0263495	0.0280711	0.0237891	0.018474
trophoblast	0.339627	0.266266	0.259763	0.275936	0.29601	0.305014	0.320473	0.342375	0.262264	0.272713	0.242696	0.238822	0.240713	0.250799	0.255323	0.26309	0.274094	0.240312	0.270116	0.24004	0.0772824	0.0165487	0.018839	0.0131426	0.00607213	0.0308327	0.0727271	0.0779359	0.0179581	0.076053	0.0136148	0.083151	0.0719055	0.0312245	0.0170185	0.0123205	0.102502	0.0810891	0.19579	0.19579	0.195313	0.196501	0.197975	0.198636	0.0965953	0.0711842	0.0689319	0.0745339	0.0814873
trophoblast	0.537921	0.365413	0.350122	0.388152	0.435357	0.456528	0.49288	0.544382	0.356003	0.300952	0.235855	0.232587	0.256694	0.270643	0.2769	0.287642	0.302862	0.233844	0.29736	0.255762	0.0444476	0.0348265	0.0354967	0.0338298	0.0317607	0.0690504	0.0441787	0.0444862	0.0352389	0.0443751	0.0339679	0.044794	0.0441302	0.0681464	0.034964	0.0335892	0.0459363	0.0446723	0.11337	0.11337	0.120198	0.103215	0.0821364	0.0726823	0.00124837	0.0235108	0.025484	0.0205762	0.0144844
trophoblast	0.139861	0.166383	0.168734	0.162887	0.155629	0.152375	0.146786	0.138868	0.167829	0.267346	0.249974	0.245455	0.0857431	0.0583624	0.046082	0.0249961	0.268626	0.247193	0.00592142	0.0875715	0.00785233	0.0598351	0.0582886	0.062135	0.0669092	0.0439617	0.0123608	0.00720558	0.0588834	0.00906908	0.0618162	0.00204409	0.0131739	0.0439083	0.0595179	0.0626901	0.00290059	0.00408483	0.443863	0.443863	0.421397	0.477273	0.546629	0.577736	0.0320732	0.0389232	0.0395304	0.0380202	0.0361458
trophoblast	0.139865	0.166385	0.168735	0.162889	0.155632	0.152377	0.146789	0.138872	0.167831	0.285244	0.0989332	0.107802	0.237676	0.247027	0.251221	0.258423	0.286859	0.104391	0.264938	0.237051	0.0194665	0.0434177	0.0433264	0.0435535	0.0438353	0.0159996	0.0224588	0.0190372	0.0433615	0.020274	0.0435347	0.0156115	0.0229984	0.0168944	0.043399	0.0435863	0.079904	0.016966	0.258703	0.265346	0.258703	0.275224	0.295732	0.304929	0.0498436	0.0478084	0.047628	0.0480766	0.0486335
trophoblast	0.550648	0.371776	0.355922	0.395355	0.4443	0.466253	0.503946	0.557347	0.36202	0.748076	0.233171	0.230142	0.247804	0.259605	0.264897	0.273985	0.758359	0.231307	0.282205	0.247016	0.064165	0.0251201	0.0266506	0.0228439	0.0181188	0.0248738	0.0613221	0.0645728	0.026062	0.0633977	0.0231594	0.0678275	0.0608093	0.0254677	0.025434	0.0222944		0.0665407	0.210492	0.212446	0.210492	0.215351	0.221383	0.224088
trophoblast	0.366754	0.279829	0.272124	0.291287	0.315073	0.325741	0.344058	0.370009	0.275088	0.33844	0.24212	0.238298	0.0800263	0.0512634	0.0383631	0.0162128	0.341052	0.239768	0.728731	0.081947		0.0309271	0.031943	0.0294164	0.0262804	0.0590276			0.0315523		0.0296258			0.0584633	0.0311355	0.0290518			0.1191	0.112166	0.1191	0.101852	0.0804439	0.070842
trophoblast	0.0865532	0.139729	0.144442	0.132719	0.118169	0.111642	0.100437	0.0845615	0.142629	0.392213	0.0938821	0.103199	0.509725	0.584849	0.618543	0.676396	0.395832	0.0996156	0.333527	0.504709		0.0532764	0.0523113	0.0547117	0.0576912				0.0526825		0.0545128				0.0530784	0.0550582			0.282246	0.291179	0.282246	0.304463	0.332039	0.344407
trophoblast	0.315812	0.254358	0.248911	0.262459	0.279275	0.286817	0.299767	0.318114	0.251006	0.430627	0.473536	0.449202	0.277909	0.296987	0.305544	0.320236	0.434965	0.458561	0.385406	0.276635																			0.105015	0.09671	0.105015	0.0843595	0.0587218	0.0472231
trophoblast	0.0879252	0.140415	0.145067	0.133496	0.119133	0.112691	0.10163	0.0859592	0.143278	0.53996	0.268718	0.262538	0.000593799	0.334775	0.346632	0.36699	0.546345	0.264915	0.422467	0.00379691																			0.178041	0.176839	0.178041	0.175051	0.171339	0.169674
trophoblast	0.0874015	0.140153	0.144829	0.133199	0.118765	0.112291	0.101174	0.0854257	0.14303	0.482508	0.0237008	0.0392383	0.308339	0.36177	0.375983	0.400389	0.487818	0.0332624	0.527947	0.306574																			0.257973	0.250103	0.244812	0.257973	0.274309	0.281636
trophoblast	0.247717	0.220311	0.217881	0.223923	0.231423	0.234786	0.240561	0.248743	0.218816	0.320473	0.295604	0.287041	0.0366704	0.4386	0.459523	0.495448	0.322748	0.290335	0.47252	0.0392911																			0.306245	0.292754	0.283682	0.306245	0.334252	0.346813
trophoblast	0.065528	0.129216	0.0148467	0.120821	0.103394	0.0955772	0.0821564	0.0631426	0.00818616	0.44092	0.0555757	0.068288	0.330078	0.0292735	0.014453	0.445497	0.445451	0.0633986	0.316193	0.327962																			0.0297971	0.0485022	0.0610797	0.0297971	0.134824	0.129971
trophoblast	0.264092	0.0781848	0.134861	0.0630627	0.0316712	0.0175919	0.254799	0.265425	0.13269	0.757204	0.314812	0.304546	0.39195	0.398228	0.415625	0.304615	0.767658	0.308494	0.432397	0.388835																			0.145645	0.150858	0.154363	0.145645	0.111488	0.104597
trophoblast	0.524922	0.228498	0.0883531	0.23319	0.24293	0.247298	0.0140602	0.53114	0.0844422	0.12678	0.369478	0.354367	0.0623177	0.284361	0.291816	0.409338	0.125428	0.360179	0.737538	0.0645243																			0.126853	0.134254	0.139231	0.126853	0.0818491	0.0723699
trophoblast	0.141759	0.0900559	0.225343	0.0764986	0.0483555	0.0357332	0.481578	0.140801	0.226557	0.176305	0.078236	0.0889397	0.359438	0.369003	0.383848	0.684333	0.17588	0.0848229	0.129324	0.356848																			0.483741	0.113165	0.120011	0.102984	0.483741	0.509356
trophoblast	0.208202	0.032938	0.099172	0.0118515	0.426222	0.446596	0.148436	0.208488	0.0956658	0.299394	0.340752	0.328187	0.267741	0.591264	0.625518	0.136208	0.301274	0.33302	0.177105	0.266631																			0.257692	0.399117	0.380618	0.42663	0.257692	0.263568
trophoblast	0.069584	0.358913	0.0471168	0.380796	0.156963	0.153825	0.206205	0.0672745	0.0416634	0.280423	0.259734	0.254351	0.335903	0.148248	0.143816	0.00613534	0.281948	0.256421	0.295856	0.333693																			0.34291	0.23828	0.234037	0.244591	0.34291	0.356227
trophoblast	0.218032	0.167332	0.344199	0.163961	0.203654	0.204593	0.0856829	0.218503	0.349858	0.442428	0.319958	0.309236	0.514891	0.0431184	0.0295068	0.179267	0.446987	0.31336	0.277554	0.509791																			0.543009	0.0413394	0.0545519	0.0216902	0.543009	0.5738
trophoblast	0.278012	0.200553	0.169598	0.201561	0.106244	0.0986764	0.214752	0.279606	0.168727	0.202822	0.4781	0.453361	0.158128	0.0150386	0.0155486	0.286287	0.202894	0.462876	0.433851	0.158788																			0.361952	0.298914	0.289296	0.313217	0.361952	0.376932
trophoblast	0.0568402	0.0315285	0.199875	0.0102562	0.210562	0.212104	0.266902	0.0542921	0.200136	0.626757	0.162888	0.166088	0.0734671	0.0302811	0.181658	0.269793	0.634768	0.164857	0.202687	0.0754937																			0.102919	0.441287	0.41905	0.474358	0.109945	0.102919
trophoblast	0.126826	0.131244	0.0458322	0.123116	0.009677	0.257935	0.0746028	0.125589	0.0403308	0.12111	0.0880869	0.0979174	0.0508543	0.183051	0.275709	0.410649	0.119651	0.0941364	0.611686	0.053246																			0.419288	0.312462	0.301643	0.328552	0.400906	0.419288
trophoblast	0.0565983	0.205468	0.13671	0.207124	0.252712	0.088939	0.135453	0.0540456	0.134608	0.999516	0.0681077	0.0797091	0.0631291	0.269548	0.261214	0.202322	0.386572	0.0752471	0.123854	0.0653226																			0.0625526	0.0107809	0.0267019	0.12561	0.0728202	0.0625526
trophoblast	0.612506	0.0625356	0.204355	0.0453507	0.0972884	0.142415	0.0743924	0.620364	0.204783	0.383124	0.0789529	0.0895931	0.186155	0.256217	0.385	0.570915	0.343642	0.0855007	0.971313	0.186362																			0.270585	0.133156	0.13823	0.359922	0.264146	0.270585
trophoblast	0.189847	0.235458	0.0740911	0.241068	0.14647	0.0887541	0.557729	0.18979	0.0696467	0.340983	0.18765	0.188656	0.255812	0.370062	0.201919	0.131277	0.132001	0.188269	0.376637	0.254894																			0.330351	0.340179	0.326903	0.0957131	0.319112	0.330351
trophoblast	0.379238	0.124872	0.231687	0.115904	0.0971184	0.513518	0.190246	0.382727	0.233137	0.133233	0.249195	0.244745	0.245076	0.201685	0.525844	0.895012	0.413054	0.246456	0.33598	0.244332																			0.0229401	0.106741	0.114157	0.249788	0.0363889	0.0229401
trophoblast	0.240219	0.159865	0.130902	0.15551	0.48777	0.190568	0.354913	0.241105	0.128583	0.409119	0.239709	0.236101	0.336756	0.499595	0.139484	0.359087	0.340873	0.237489	0.13555	0.334532																				0.242872	0.238221	0.294053	0.180512	0.179649
trophoblast	0.2375	0.124751	0.162794	0.115768	0.190756	0.00982363	0.234042	0.238335	0.161668	0.338265	0.320712	0.309923	0.201161	0.144263	0.810666	0.322447	0.177161	0.314073	0.401716	0.201126																				0.281981	0.273864	0.0663748	0.020196	0.00533314
trophoblast	0.360191	0.402705	0.130792	0.430361	0.0245267	0.33528	0.231678	0.363324	0.128469	0.177563	0.200909	0.200739	0.44107	0.761543	0.339686	0.141818	0.0651296	0.200804	0.333358	0.437162																				0.0808199	0.0905329	0.182438
trophoblast	0.231725	0.191376	0.384109	0.191174	0.323846	0.229057	0.338353	0.232452	0.391262	0.0675904	0.412876	0.393919	0.154919	0.328388	0.006251	0.381689	0.455746	0.40121	0.178318	0.155631																				0.183366	0.183989	0.0533346
trophoblast	0.166706	0.0731014	0.191511	0.0573092	0.226154	0.226979	0.226657	0.166216	0.191459	0.451026	0.160053	0.163504	0.652018	0.0217302	0.307487	0.320084	0.263181	0.162177	0.0722201	0.644704																				0.0692983	0.0800326
trophoblast	0.124695	0.286071	0.0837203	0.298352	0.224243	0.320727	0.170126	0.123417	0.0796361	0.262001	0.599256	0.563778	0.303195	0.298774	0.148747	0.180361	0.250916	0.577424	0.442146	0.301513
trophoblast	0.0298362	0.054624	0.277813	0.0363961	0.310461	0.222567	0.133599	0.0267824	0.280989	0.249961	0.29106	0.282899	0.0562431	0.152782	0.359549	0.0847448	0.314515	0.286038	0.259782	0.0585478
trophoblast	0.0885547	0.216562	0.0668807	0.21968	0.220185	0.172887	0.051124	0.0866005	0.0621665	0.312391	0.0728689	0.0840483	0.0206473	0.346655	0.30541	0.418124	0.245083	0.0797485	0.248166	0.0235266
trophoblast	0.432377	0.0424657	0.214465	0.0226351	0.174494	0.140786	0.102177	0.436862	0.215271	0.244236	0.0414188	0.0553858	0.279347	0.296864	0.182619	0.253776	0.216447	0.0500139	0.308396	0.27805
trophoblast	0.270745	0.215202	0.0558	0.218141	0.144972	0.0683055	0.401115	0.272203	0.0506714	0.216126	0.269989	0.263697	0.16178	0.183934	0.00858147	0.243308	0.306261	0.266117	0.242642	0.162381
trophoblast	0.26632	0.276548	0.213226	0.287574	0.078312	0.113172	0.260583	0.267695	0.213986	0.304289	0.166114	0.169029	0.317907	0.0238735	0.0985901	0.297588	0.36712	0.167908	0.215522	0.315987
trophoblast	0.105671	0.212315	0.269134	0.214873	0.119575	0.375883	0.256736	0.104037	0.271986	0.364029	0.304058	0.294745	0.27781	0.106654	0.39157	0.23833	0.523697	0.298327	0.300579	0.276537
trophoblast	0.0395595	0.179805	0.210594	0.178079	0.361189	0.252382	0.117059	0.0366878	0.211256	0.517728	0.26863	0.262458	0.186867	0.376104	0.247138	0.21389	0.514928	0.264832	0.358215	0.187062
trophoblast	0.331469	0.1588	0.180966	0.154304	0.247605	0.249001	0.059578	0.334064	0.18052	0.50912	0.188279	0.189229	0.0579691	0.243272	0.237938	0.290544	0.353404	0.188864	0.506498	0.0602459
trophoblast	0.42646	0.0254377	0.161822	0.00336253	0.244496	0.12625	0.31338	0.430833	0.16066	0.350566	0.0743939	0.0854381	0.124632	0.234811	0.28564	0.342485	0.35303	0.0811903	0.498194	0.125833
trophoblast	0.40387	0.11137	0.0402813	0.100623	0.131603	0.075735	0.39597	0.407821	0.0345722	0.350198	0.133293	0.139117	0.341622	0.278682	0.000247138	0.476119	0.353408	0.136877	0.345226	0.339319
trophoblast	0.00279427	0.14073	0.118597	0.133852	0.0851448	0.29878	0.376329	0.121546	0.115818	0.350569	0.325011	0.313841	0.234651	0.0162085	0.233563	0.468635	0.37015	0.318137	0.344871	0.234076
trophoblast	0.122858	0.312641	0.145354	0.328424	0.290278	0.371362	0.0276123	0.269352	0.143576	0.367003	0.230499	0.227706	0.227838	0.230787	0.212085	0.330779	0.539441	0.22878	0.345229	0.227372
trophoblast	0.267946	0.231825	0.302028	0.236955	0.35703	0.354101	0.132002	0.418036	0.30611	0.533182	0.0156909	0.0319384	0.263167	0.211034	0.279449	0.330459	0.485007	0.0256894	0.361084	0.262131
trophoblast	0.413897	0.229612	0.228375	0.234451	0.341156	0.047643	0.25815	0.082323	0.229702	0.47975	0.224478	0.22222	0.0517964	0.272988	0.325096	0.330782	0.394284	0.223088	0.521408	0.0541729
trophoblast	0.0843558	0.149288	0.0109114	0.143538	0.0593089	0.139382	0.385048	0.150059	0.00410371	0.390694	0.255693	0.250668	0.224597	0.314969	0.442536	0.345071	0.104477	0.252601	0.469858	0.224184
trophoblast	0.150847	0.116232	0.226359	0.106125	0.143681	0.250243	0.0985264	0.380415	0.22761	0.106215	0.0689401	0.0804678	0.20869	0.422977	0.435959	0.489556	0.426536	0.076034	0.38394	0.208533
trophoblast	0.376968	0.262187	0.153154	0.271319	0.245639	0.361763	0.156337	0.505891	0.151667	0.422353	0.221616	0.219611	0.0086433	0.416928	0.314809	0.443098	0.127997	0.220382	0.109484	0.0117165
trophoblast	0.500137	0.309682	0.123028	0.325075	0.348202	0.109963	0.352939	0.176286	0.120414	0.129302	0.207561	0.206802	0.258582	0.00504767	0.314528	0.365669	0.0534827	0.207094	0.414484	0.25762
trophoblast	0.176592	0.298387	0.256046	0.312292	0.116624	0.160768	0.460029	0.424495	0.258408	0.0561576	0.0308128	0.04572	0.29239	0.305508	0.314812	0.118327	0.223542	0.0399865	0.131758	0.290882
trophoblast	0.420237	0.0978494	0.299331	0.0853194	0.163349	0.00140722	0.178721	0.276361	0.303312	0.22309	0.251642	0.246976	0.379369	0.30525	0.327369	0.393195	0.892935	0.248771	0.0611901	0.376457
trophoblast	0.274827	0.157881	0.289038	0.153264	0.0167862	0.333546	0.39056	0.0440269	0.292634	0.880178	0.281513	0.274199	0.374498	0.305511	0.454344	0.00125097		0.277012	0.222242	0.371664
trophoblast	0.0467638	0.230425	0.106275	0.235371	0.0024795	0.427658	0.264132	0.276306	0.103034		0.358362	0.344236	0.0428086	0.995764	0.413517	0.1384		0.349669	0.856179	0.0453301
trophoblast	0.274772	0.303401	0.160985	0.317966	0.322251	0.18044	0.0658418	0.547845	0.159791		0.354058	0.340314	0.284771	0.317059	0.345471	0.0748045		0.3456		0.283386
trophoblast	0.54132	0.13863	0.2271	0.131476	0.408805	0.366608	0.264085	0.184637	0.228379		0.060999	0.0142461	0.284562	0.433838	0.128103	0.219945		0.00733529		0.283181
trophoblast	0.184789	0.171876	0.293607	0.169104	0.181441	0.255501	0.495836	0.553985	0.297374		0.274781	0.0732305	0.284773	0.396289	0.369661	0.791253		0.0685261		0.283388
trophoblast	0.547347	0.067594	0.143441	0.0510758	0.352658	0.0812397	0.185848	0.382579	0.141591		0.274597	0.268063	0.840637	0.333707	0.0252144			0.270647		0.830278
trophoblast	0.379092	0.0574145	0.173739	0.0395545	0.250474	0.255459	0.501077	0.212993	0.173023		0.274783	0.267896	0.294073	0.133796	0.145743			0.270473		0.292538
trophoblast	0.212623	0.284936	0.078701	0.297068	0.0902074	0.459126	0.354786	0.123901	0.0744291		0.765907	0.268065	0.388115	0.355955	0.0898544			0.270649		0.385062
trophoblast	0.12517	0.346521	0.0694239	0.36677	0.250435	0.186703	0.210049	0.214081	0.0648049		0.283	0.715658	0.357877	0.0391706	0.217406			0.734985		0.355312
trophoblast	0.213691	0.184748	0.276779	0.183673	0.437746	0.463731	0.134012	0.14221	0.279916		0.366089	0.275554	0.30748	0.15002	0.719481			0.278418		0.305728
trophoblast	0.143142	0.306571	0.332905	0.321554	0.187201	0.335169	0.210978	0.275317	0.338142		0.339373	0.351278	0.14649	0.0986195				0.356975		0.147338
trophoblast	0.273802	0.233866	0.185471	0.239265	0.441981	0.207972	0.149638	0.533966	0.185193		0.294845	0.32693	0.325396	0.215928				0.331716		0.323355
trophoblast	0.527696	0.119834	0.296496	0.110202	0.323744	0.141149	0.263241	0.0733007	0.300371		0.152605	0.286349	0.0702879	0.677681				0.289617		0.0723659
trophoblast	0.0754993	0.233838	0.230235	0.239234	0.206762	0.208787	0.48399	0.00632434	0.231631		0.310674	0.156717	0.159555					0.155136		0.160192
trophoblast	0.00975424	0.367112	0.126311	0.390076	0.145305	0.154881	0.090826	0.0771115	0.12382		0.085278	0.300776	0.118162					0.304583		0.119467
trophoblast	0.0792401	0.188847	0.23021	0.188312	0.207512	0.254718	0.0336637	0.404156	0.231606		0.164149	0.0953575	0.212631					0.0914808		0.212411
trophoblast	0.400273	0.370126	0.351671	0.393487	0.157935	0.448715	0.0940785	0.268772	0.35761		0.127577	0.167238	0.584483					0.16605		0.57826
trophoblast	0.267377	0.285998	0.189206	0.29827	0.249753	0.103196	0.373202	0.070649	0.189068		0.211043	0.133907						0.131472
trophoblast	0.0728965	0.202764	0.354418	0.204064	0.428171	0.052961	0.257655	0.311354	0.360459		0.539587	0.209975						0.210386
trophoblast	0.309176	0.159037	0.277747	0.154573	0.110401	0.106055	0.088563	0.215308	0.280921			0.509398						0.521009
trophoblast	0.214896	0.203298	0.20189	0.204668	0.0641998	0.351353	0.293998	0.416444	0.202226
trophoblast	0.412334	0.168023	0.162039	0.164743	0.113029	0.249809	0.212025	0.0308882	0.160884
trophoblast	0.0338665	0.233353	0.202377	0.238685	0.338628	0.101207	0.383689	0.117288	0.202731
trophoblast	0.118678	0.3603	0.170228	0.382366	0.245239	0.281747	0.0546282	0.102416	0.16938
trophoblast	0.104079	0.134202	0.229768	0.126464	0.108572	0.209708	0.128368	0.261242	0.231147
trophoblast	0.259985	0.101329	0.345463	0.0892581	0.274612	0.360569	0.115675	0.25315	0.351169
trophoblast	0.252042	0.136072	0.139405	0.128581	0.208358	0.071385	0.251228	0.194085	0.137404
trophoblast	0.194063	0.296589	0.109446	0.310256	0.347104	0.136189	0.244322	0.138768	0.106324
trophoblast	0.139763	0.230141	0.14111	0.235049	0.0811442	0.125034	0.193912	0.09583	0.139172
trophoblast	0.0976146	0.1329	0.287399	0.124991	0.140744	0.24416	0.1467	0.113815	0.290933
trophoblast	0.115268	0.25104	0.22684	0.258704	0.130485	0.238091	0.110054	0.00775891	0.22811
trophoblast	0.0111624	0.2039	0.138219	0.20535	0.240044	0.19379	0.125403	0.155684	0.136173
trophoblast	0.156368	0.302619	0.245887	0.317082	0.234462	0.152299	0.034888	0.286149	0.247869
trophoblast	0.284435	0.113385	0.202925	0.102903	0.193718	0.120094	0.161138	0.628189	0.2033
trophoblast	0.620187	0.155791	0.292895	0.150899	0.15556	0.133583	0.272486	0.233193	0.296635
trophoblast	0.232452	0.148492	0.120434	0.142637	0.125942	0.054037	0.564407	0.252341	0.117723
trophoblast	0.251248	0.0271375	0.159081	0.00528638	0.138348	0.164987	0.227289	0.175724	0.157816
trophoblast	0.17604	0.226445	0.152428	0.230866	0.0651894	0.262842	0.243632	0.186786	0.150914
trophoblast	0.186898	0.222473	0.0418305	0.226371	0.167229	0.519387	0.178242	0.206804	0.0361793
trophoblast	0.206549	0.193484	0.223472	0.19356	0.257226	0.223122	0.187682	0.761359	0.224615
trophoblast	0.750909	0.166334	0.219852	0.162831	0.493168	0.237484	0.204767	0.148512	0.22086
trophoblast	0.149328	0.0325906	0.193432	0.0114583	0.220696	0.180019	0.678064	0.262494	0.193452
trophoblast	0.261215	0.14526	0.168689	0.138979	0.233904	0.188315	0.155017	0.184894	0.167783
trophoblast	0.185041	0.154086	0.0468002	0.14897	0.181053	0.20333	0.252297	0.456639	0.041335
trophoblast	0.451791	0.102033	0.149483	0.090055	0.188684	0.619271	0.186068	0.366432	0.147858
trophoblast	0.363242	0.174636	0.157527	0.172228	0.202493	0.159608	0.417995	0.375455	0.156204
trophoblast	0.372099	0.23867	0.110088	0.244703	0.58503	0.2451	0.341005	0.516634	0.10699
trophoblast	0.510683	0.406546	0.176255	0.434708	0.162282	0.186896	0.348706	0.328336	0.175633
trophoblast	0.325847	0.212678	0.234613	0.215285	0.240908	0.390717	0.0137916	0.698407	0.236174
trophoblast	0.689114	0.222076	0.387609	0.225922	0.187379	0.323058	0.469199	0.0622171	0.394893
trophoblast	0.0646195	0.184472	0.210926	0.183361	0.0068618	0.329825	0.308492	0.215902	0.2116
trophoblast	0.215479	0.189901	0.219491	0.189505	0.374831	0.0354972	0.624336	0.0767149	0.220485
trophoblast	0.0788508	0.199727	0.18522	0.200626	0.312605	0.435716	0.0813665	0.208727	0.184932
trophoblast	0.208436	0.471907	0.190168	0.508685	0.318829	0.294484	0.212532	0.302198	0.190065
trophoblast	0.300189	0.171116	0.199122	0.168244	0.0481384	0.572054	0.09374	0.550591	0.199354
trophoblast	0.544015	0.22706	0.447177	0.231562	0.416216	0.021451	0.206409	0.0121492	0.456689
trophoblast	0.015472	0.188973	0.173048	0.188455	0.286327	0.0948831	0.286183	0.118581	0.172305
trophoblast	0.119947	0.0605326	0.224032	0.0430836	0.541605	0.210153	0.0118148	0.380644	0.225197
trophoblast	0.377193	0.322348	0.189321	0.339411	0.0352203	0.105757	0.498179	0.245397	0.189187
trophoblast	0.244432	0.278073	0.0722655	0.2893	0.102755	0.204772	0.038635	0.49456	0.0677529
trophoblast	0.489015	0.282502	0.310874	0.294312	0.208768	0.00902866	0.129471	0.235513	0.315287
trophoblast	0.23473	0.0899015	0.270524	0.0763238	0.112756	0.274879	0.353135	0.252879	0.273428
trophoblast	0.251776	0.351794	0.27456	0.372738	0.203819	0.0337599	0.237705	0.37333	0.277615
trophoblast	0.370013	0.0341219	0.0990313	0.0131915	0.0237956	0.461185	0.450359		0.0955198
trophoblast		0.259376	0.33771	0.268138	0.268296	0.0573299	0.22927		0.343127
trophoblast		0.441009	0.0481958	0.473714	0.0465407	0.137158	0.244091		0.0427828
trophoblast		0.08071	0.253484	0.0659208	0.43964	0.333717	0.346892		0.25575
trophoblast		0.128762	0.419018	0.120307	0.0682178	0.232276			0.427476
trophoblast		0.204192	0.0906546	0.205679	0.141635	0.41916			0.0868297
trophoblast		0.135878	0.134447	0.12836	0.322409	0.224863			0.132261
trophoblast		0.0172665	0.203191	0.201694	0.229114	0.237888			0.203576
trophoblast		0.20067	0.140932	0.0567204	0.400989	0.328231			0.138988
trophoblast		0.0725812	0.0328344	0.253618	0.222296				0.0268467
trophoblast		0.246547	0.199982	0.0750371	0.234275				0.200247
trophoblast		0.0887647	0.0832462	0.391601	0.317363				0.0791443
trophoblast		0.36846	0.241792	0.0924938					0.243621
trophoblast		0.104188	0.0979952	0.151617					0.094445
trophoblast		0.156426	0.352899	0.297195					0.358884
trophoblast		0.285049	0.112052	0.0351115					0.109027
trophoblast		0.053489	0.159659	0.222064					0.158415
trophoblast		0.218668	0.276881	0.360476					0.280023
trophoblast		0.34096	0.0658463	0.216574					0.0610935
trophoblast		0.0108307	0.216384	0.226221					0.217263
trophoblast		0.213817	0.327837	0.293132					0.332884
trophoblast		0.22234	0.0269691	0.0343312					0.212677
trophoblast		0.281459	0.211964						0.220735
trophoblast		0.0527996	0.219731						0.276628
trophoblast			0.27361						0.0604417
trophoblast			0.065218
[truncated: 44 more columns]

## Sheet: Fig_3H+J
placenta ID	genotype	artery-enveloping	myometrial	interstitial	myometrial artery	artery number entering placenta
12-5C	heterozygous	472	0	97	0	14
12-5A	mutant	77	24	342	30	2
12-5B	wild type	340	0	67	0	13
12-5F	heterozygous	326	0	148	0	12
12-5D	mutant	80	21	359	70	2
12-5E	wild type	416	0	122	0	11
12-5G	heterozygous	354	0	145	0	10
12-5O	heterozygous	307	0	133	0	9
12-5K	mutant	25	67	310	122	3
12-5I	heterozygous	391	0	101	0	10
12-5L	mutant	96	18	567	61	3
12-5S	heterozygous	306	0	137	0	12
12-5M	mutant	97	22	431	70	4
12-5H	wild type	370	0	112	0	12
12-5J	wild type	336	0	139	0	12
12-5N	mutant	19	30	298	116	3
12-5T	heterozygous	276	0	155	0	9
12-5V	mutant	6	31	379	78	4
12-5P	wild type	408	0	136	0	14
12-5Q	heterozygous	344	0	229	0	10
12-5U	heterozygous	318	0	89	0	11

## Sheet: Fig_4A+B_Extended_4E+F
	Wild Type	Wild Type	Wild Type	Wild Type	Wild Type	Wild Type	Wild Type	Wild Type	Wild Type	Heterozygous	Heterozygous	Heterozygous	Heterozygous	Heterozygous	Heterozygous	Heterozygous	Heterozygous	Heterozygous	Heterozygous	Heterozygous	Knockout	Knockout	Knockout	Knockout	Knockout	Knockout	Knockout	Knockout	Knockout	Knockout	Knockout	Knockout	Knockout	Knockout	Knockout	Knockout	Knockout	Knockout	Vehicle Control	Vehicle Control	Vehicle Control	Vehicle Control	Vehicle Control	Vehicle Control	AMD injected (E4.5-11.5)	AMD injected (E4.5-11.5)	AMD injected (E4.5-11.5)	AMD injected (E4.5-11.5)	AMD injected (E4.5-11.5)
decidua width	2122.35	1893.65	2052.04	1687.11	1774.57	2183.28	1724.3	1404.2	2129.6	1899.25	1482.85	1842.81	1811.57	1930.71	1859.44	2177.55	1340.12	1829.94	2096.5	1897.9	1063.72	1082.95	833.91	1054.55	1093.99	900.598	892.897	1061.16	945.308	1352.28	969.372	950.747	1104.56	822.744	1117.82	996.574	1004.53	944.024	2054.05	1927.29	1929.31	1758.55	2239.76	1897.48	735.179	1071.57	616.831	606.648	455.732
placenta width	2039.65	2056.18	2082.6	2140.66	2104.11	2286.18	2182.3	1882.34	2494.16	2267.89	2082.48	2249.31	2277.81	2132.51	1981.58	1919.66	2052.62	2054.86	1932.93	2108.29	1434.12	1394.55	916.631	1077.37	1006.99	1008.25	1260.29	1140.82	916.883	1115.85	1045.05	1425.42	1537.85	1261.58	1658.38	1915.21	956.42	1789.21	2277.2	1998.71	2199.28	1899.2	2004.52	1975.91	987.831	1056.12	867.506	971.231	1180.01
myometrial width	440.865	489.28	465.662	417.454	424.721	460.113	446.213	455.296	440.92	416.118	431.815	498.008	456.331	419.542	426.711	436.702	472.688	428.059	453.423	486.939	258.079	256.422	307.908	310.517	258.17	322.8	287.068	309.793	309.132	253.103	308.075	317.046	310.515	318.602	291.133	267.901	280.05	257.492	419.611	443.168	423.897	490.756	459.32	495.264	324.902	263.403	325.3	318.618	324.304
rump-crown distance	9407.9	9873.01	9900.97	9635.89	9902.72	9678.5	9810.1	9714.39	9652.91	9910.53	9307.56	9715.67	9593.61	9451.22	9514.04	9291.06	9946.27	9692.57	9808.75	9373.91	8486.84	8828.73	8965.94	8281.08	9413.35	9441.94	9285.33	9151.61	9667.41	9790.42	8619.38	9011.89	9139.99	8516.24	9512.29	8657.39	9044.72	9169.28	9869.3	9743.53	9615.18	9868.93	9801.93	9725.51	9541.51	9435.6	9626.59	9716	9914.83
[truncated: 44 more columns]

## Sheet: Fig_4D
12-5B	12-5E	12-5H	12-5P	12-5J	12-5C	12-5T	12-5Q	12-5S	12-5U	12-5G	12-5I	12-5O	12-5F	12-5A	12-5D	12-5K	12-5L	12-5N	12-5V	12-5M
wild type	wild type	wild type	wild type	wild type	heterozygous	heterozygous	heterozygous	heterozygous	heterozygous	heterozygous	heterozygous	heterozygous	heterozygous	mutant	mutant	mutant	mutant	mutant	mutant	mutant
4160	4301	7097	26513	6437	20539	19564	133234	2137	19573	568700	760920	87684	7386	316935	165929505	426548	227387	332995	673609	327164
27621	2566	5241	41526	51516	18146	60942	16969	3264	4856	3584	30781	7679	115527	284563	1368933	324053	283033	27220122	349897	308711
15577	12993	34833	4902	16804	6743	467759	11688	22622	8218	13589	103603	52432	3442	341001	27281499	331631	293172	1548941	1180951	294063
692279	4189	73696	904732	7095431	3606	848933	14797	6349	21353	5316	31141717	51801	5650	657797	403969	342527	299182	1560274	361334	302588
29588	4647	20252	21152	20073	50427	517137	80875	25726	7852	64316	167739	6042	16810	148530096	13921486	335463982	317397	485422	389460131	301013107
23872	6676993	9145	14692	10796	24894	41241	2375	18542	20577	4363	82237	23319	20619	332354	750228	632658	318984	233208	1714715	762480
173629	2523	64483	28612	41063	4675	6283	4776	79966	59788	29134	6367	35226	10805	1282117	220741	350619	337385	5912783	27229137	379413
99044	11414	44632	153669	2762	33059	11425	2775	127600	2173858	19066	78610	1692885	14949	3291896	926251	1623704	362153	322461517	137374147	1139673
89492	16600	12355	35913	2883227	7371	34198	21213	70851	89677	22738	25946	27482	12284	3090750	1039269	1422223	381725	366045	487527	1079928
147158	51527	36431	525731	3355	10888	8317	76687	5431	9892	105141	58112	89167	63183	1359637	24671406	5041227	439614	13747510	1412529	4040980
12487	3436400	4735	1375016	26960	23263	42474	198524	56304	436766	3885	1943737	23196	116650	1336715	3768109	3587427	511813	291293	299976	2516739
11172	22699	79814	18632	61390	30125	1675	41406	6994832	1234729	30419	686795	14238	9887	25709286	371117	283056	545718	3251861	16834869	386331
101501	18549	2755	9427	79202	1931010	4297	5244	106355	3759	51286	7763	106816	10854	666524	323888721	292364	577725	3363888	29999371	318311
59786	5898	126206	115819	15369	1282965	1890	229365	78702	26274	24278	85387	71722	3289	540934	225849	16668458	784066	26069128	337702	12364873
71081	2333584	659762	239210	16169	3565	22401907	11412	91174	1971541	7235	4022	50338992	15286	1042918	3043540	2157784	923262	179076377	3525166	1512796
63447	28927	47172	870803	405316	4075	56400143	26186	706687	10474	2603	674185	45825	351413	4368825	1293545	6763621	1161243	669382	463836	6613715
7014	810735	82995	34857	148687	522573	29847	100412	248052	38368	22604	6773	7301	5591	7084442	873112	26329075	1178133	352368	365800	25161657
8570	18775	9082	246099	10396	674716	31134	47223	25349	29507	32010	12374	83753	65546	302904992	872421	15793672	1418202	36819549	942970	19129338
108739	8650	19704	3393	14426	3200	3419	46845	17360	30134	37103	4961	15247	942553	1110609	389554	950538	1497390	1048637	47390226	779581
7673	41811	21080	85924	31550	4501	22387	32470	118459	74348	32990	39384	77981	15517	411960	370586	945350	1555234	291452	388739	1024525
4113	49903	2604	3134	15532	57689	23622	6023	21053	12083	52664	43516	5202	277486	375418	43366784	37641629	1740279	235442	789153	46930151
17872	21344077	5740	3420	107642	40965	3229792	396435	11557	19202	8672	18707	18766	11625	24311090	248859	1295974	2885867	5800935	7019556	1287526
18231	5756	184455	7014	5980	3605	312626	53150	24505	185366	34670	89566	68954	103241	841028		656620	3046825	1210927	301851	891272
6876	119845	476604	26223	3964903	2728	17944	63022	2895	17507	357717	33320	17335	33753	938660		168560748		16320052	1152252	144311747
2270854	12997	128904	28769	9160	52596	8248	6909	30718	7667	15678	21783	9554	94441	1740626		422006		1083216	1272505	369754
5375	12871	5194	15817	2959	308163	15648	20529	20077	9313	41480	50227	4619	8947	15491346		576702		364832	3229767	657145
16571	30806	975294	786881	42516	25994	17113	45058	7294	31636	3749	5407	5202	2715	299091		480601		476082		443057
469350	654500	22848	27273	39431	1941581	51005	36222	7338	25089	3463	36472	44272	177220	317454		1566373		1029673		1364546
533253	10764	18069	7804	96773	32405	6235	5743	17367	14696	6116	720195	8529	21566	384818				690992		2715161
22728	6637	27241	5775	24673	978162	33317	9621	53298	84156	114509	5219	57521	14089	428704				1108534		759786
17263	72426	8580	214594	800977	20064	22369	14400	18410	9342	60767	15541	24894	9849	14858492				438059
3133	119742	22344	21332	3045	7416	641897	3387	27540	6662060	63700	4383	30658	91561	45086564
49430	93806	16375	53557	59112	15912	13380	69188	49799	4297	13718	101492	20143	3409
3133	31449	54050	11079	30068	8754	10833	550265	4196	36468	17409	8230	297188	14494
73532	8184	5554	4395	23966	17849	10098	206279	12246	19222	43909	105068	6619	45224
5998	99169	110786	3376	679790	113042	96559	3210	4602	3286	171021	37784	67015	215609
23949	8955	108421	4776	8671	15245	22154	12498	1965489	78740	23609	86610	44748	64418
136518	2949	9200	7001	2293007	79875	37955	56835	168707	675779	12039	9137	819687	30812
226942	40489	97464	7264	35347	131856	26191	103429	37208	17929	3556	18858	28687	16798
30379	125646	23622	5313	30061	15282	250026	3483	7045	2537	3176991	10604	19131	3771
139104	194134	45206	18883	74426	10874	67146	21765	3073588	6338	129927	126229	8303	76316
38555	20136	15105	12206	50020	69904	645488	45344	17379	227351	23713	147164	30010	153659
229655	47651	12454	18123	3697	76041	1746428	4997	37402	17188	127229	29537	15056	84897
3489	6271	54008	65616	75391	12856	554644	37782	5304	722109	44075	22914190	3185442	72924
15776	101692	131956	145780	5034	18599	44894	212268	7928	36146	37162	13054	11916	12653
18100	44317	4327	5836	3644	2959088	7819	23004	7802	20861	6887	75519	4313	19632
4717	27570	80038	147245	16020	4061	5090	76073	35477	113288	42076	10660	186482	33260
3553	181710	15603	4091	15512	2653	12877	607298	8939	15297	192766	22119	78362	23259
21039	14408	133771	5466	10710	13086	17959	16153	16708	3118	17506	51639	1489791	18164
131406	78317	83961	119013	44878	5731	3125997	29742	23272	104571	54362	8273	9720	10852
4577	3346	35284	6370	3382	23001714	5984	14694	262294	7908	5130	2166545	3992	122274
16419	4106	77023	15686	28520	74010	5922	9027	18793	8326	7684	29719	130262	211542
86143	1943	27927	65800088	64709	101862	34100167	19146	10775	136779	4028	2680	7222	28403
3726	221567	22594	12646	11258	3634	98708	15669	8724	47626	9021	10502	6354	144979
6601609	154115	16850	5521	15019	32255	4609	6219	15663	50255	679492	7412	17942	3536
32849	153714	54726	4074	82543	80940	70489	101439	460134	7935	12201	10310	12516	20162
77598	41960	6578	2808	10780	7684	91352	336407	10005	123692	9001	37321	73371	7804
42612	36782	7135	7225	6756	5391	9113	12663	4012	5393	12847	13006	7075	56883
55335	168828	453530	114436	55538	3585	397073	40168	26296	3975	173963	7154	59578	14505
25420	73727	16147	20375	50824	28490	13896	2184360	40569	232119	203658	14283	99060	3681569
9045	43495	94656	18943	25218	181262	251908	136838	190138	6319	102415	53285	1446364	48132
12369	3852	3964	111269	23235	141931	71239	5689	11216	17366	108721	7651	9159	15504
11429	1334563	6251	11598	23451	4621	2340	11553	6630	36786	65923	16532	3197	29506
25611	10834	20769	4335	18518	14897	49713	7084	3301	49275	183654	2556	7061	114383
30768	32555	13861	7251	131377	18164	3817	972244	83682	16124	41960	22516	20696	22577
10840	113632	33787	2658754	55495	6462	2871	5989	67142	67607	18160	9539	62533	18823
11437	2415	743644	4135	14460	13292	7455	6328	37270	41693	3500	18904	15295	27211
26167	6757	49371	7358	4906	9616	65995	110306	174218	19814	21095	5102	124327	9354
47274	76421	49082	16468	52125	246086	50817	13723	163396	54496	3677	33785	37454	42574
72331	82792	92808	26454	2525	51287	6211	4226	2800	1011288	151473	46828	8066	2629761
27315	104408	6539	21431	3944	17855	30296	99845	5011	20353	1442768	34234	22588	31116542
12335	16624	23095	32765	12626	944049	5762	4949	112304	170543	3252	3503	2974	55694
33623	29697	432136	13903	4566	7250	2634	22447	94895	1683656	23855	5732	39769	25784
2565	19954	6973	11474	2913	785869	5459	16095	120545	24094	5649	6619	110916	11293
129302	5460	53783	3225	50909175	41403	152250	169545	16397	89496	47114	15029	78013	42710
78197	50710	2344068	1508430	6353	207686	22090	50637	22552	18381	2868	3958	21383	2895904
18399	101644	11155	70496	94957	4680	3407	109778	13324	11451	16259	15007	23176	287777
6683	9353	3828	55700	223677	4639	10907	21111	17767	18576	35502	11823	59535	18336
13418	5334	52991	14523	462816	7169	2976	91909	3748	31427	14659	205741	234618	13790
16198	5621	21445	6379	12721	14013	1732288	7750930	5182	18283	45547	23203	45329	29564
13677	3229	731942	30575	35389	4826	158666	3183	3755	115889	28795	327949	44478	3733
13325	37673	5102	3227	78761	64725	11845	24213	9455	14857	16841	53951	48412	421673
43570	4557	44790	778356	13380	664513	12693	62409	4568	105863	17717538	479457	26027	7594
9778	14510	17666	32650	17825542	7706726	47390	14567	60721	14421	69965	34547	5418	5717
6124	1243014	14190	20263	46643	2261010	67469	127854	582618	33492	33269	10379	14904	90044
3432571	37620	16004	6642	25926	16509	22025	14679	95067	14363	3829	15107	26445	82094
18870	27363	45701	117313	6967	7446153	5902	634574	30442	58966	21593	8174	34547	8102
26234	25488	30067	2556	14111	292568	15251	1613197	6164	64169	9368	3816	9273	37899
6795	91545	11180	171462	23117	98761	9441	4553	38298	25153	53878	6016	7630	27444
14563	5899	53337	58941	9343	23516	18950	9023	30176	374089	55955	1781482	104243	545528
3600	950861	9197	11835	142156	9412	220283	157270	40454	446978	3105561	6933	4009	3585
39531	268663	22777	259580	2664	6518	5707	8296	59614	17291	50714	30711	4781	12295
2800262	35123	4537	29421	10038	48689	13018	14088	2728	85621	2469	10215	65003	17005
20990238	35239	574070	4143	7586	82396	77572	30109	29832	249222	268416	6344	5109	10177
9862	21632	31997	76164	4107	21677	28956	29339	24166	75586	52764	16216	16178	69699
19161	40473	49052	5691	177245	2853250	78649	40014	450691	262946	2130618	27576	6156	595780
51971	610173	19875	7421	107339	39481	5171	23669	56804	5110	113663	203834	8474	48368
4372	3625	362687	52754	6871	11413	5111	4325	12779	47148	17026	4176568	11314	25260
28514	33752	206265	4029	94369	4097	24358	6488	16969	9679	102350	6834	17618	7884
676583	38806	49311	21938	3264	9288	19320	730693	12272	72932	65645	34070	6325	1895160
106037	8625	95383	5344	6445	5286397	71761	7477	31102	7393	6350	12510	36446	29116
11628	83136	8143	26106	16110	6863	7784	59350	12099	36352	9374	147897	6008	7584
79334	3389002	25645	725418	10228	12492	9833	8752	46296	6382	27803	96501	120480	4724
126290	482412	57587	68140	20714	3623	4267	36561	5909	114148	7003	6739279	6802	75970
3993743	3927	3114	179881	152500	64559	19416	9220	5252	48417	29182	9021268	7391	6138
3106	36633	19039	39698	10073	110672	3251	54400	32721	15107	2797	16418	761369	5134
7032	184768	3218	9286	14163	43359	9858	27197	77829	437345	7676	1868788	386173	14317
4498	54991	10446	12259	2258663	3664	43842	3318601	35011	12144	17173	20128	6893	16910
6414	37387	4775399	22124	74175	110484	41289	51712	9053	11884	14699	24868	92788	3805
9015	2855646	15455	33126	5126	17017	1671615	33440	6695	41877	12314	3724	26180	218784
3305	3793	24527	28341	75627	4423	28382	5091	3894	73243	58986	6846	96556	3743
5659	63752	71752	7619	23199	23673	12675	17342	39941	8815	3440	23868	17334	48760
8535	170264	12353	94336	7748	172411	50012	136522	37832	422668	3161	34440	6836	14694
92355	89977	5256	33656	34078	10542	169704	22469	39037	8472	14953	35970	20467	30005
6743	16537	9054	10340	5744	741416	80907	3616	1442665	35627	413882	5947	63969	3652
36631	658650	510485	85010	2637	5701	163968	7831	46448	139914	14483	116929	6611684	16767
26435	51746	14811	798597	659816	74761	12446	14726	54708	4444	4495	5618	6963	625021
6903	15868	16975	12983	8151316	29108	33170	39100	34308	7879	15364	27942	3208	8767
26285	4480	20493	19698	26071	1436639	38522	4431	216029	6111	3722	13347	4291	7903
1728501	19198	4274	45182	1774285	26534	29451	319124	3199609	17107	31224	116138	40920	13813
671801	15754	4362	103691	5185	11409	16101	2855	3272	5986	19157	61344	24453	54637
5788	26401	201779	98932	267265	7402	4128319	4603340	7901	4711	14143	45009	41166378	4629
8628	144817	39787	60263	157994	5999	14731	3902	52304	52117	4471	12811	3902	6632
1402015	4911	423087	56801	41354	2392	57403	9031	645740	4679	19414	15697	62156	4963556
137712	50982	8540	13040	9229	74153	48948	2730	4403	21493	78196	6714	3592	64195
625083	367753	3584	52672	191496	5379	38168	7423	6827	27588	161937	12752	13405	23712
8464	17495	4722	64774	15125	448086	8609	12354	10379	792795	1663498	244103	125156	5114
14996	25025	5350	125430	106698	20929	12008	47313	42682	5031165	5728	13662	62080	19368
58076	14057	2554588	5293	19866	26041	1093777	83377	21398	29954	5476	152571	251852	9677
9868	219602	132385	57563	156338	104420	23365	19819	74281	78739	5215	102545	553985	33154
8525	51906	30111786	4068	3199	14654	9000	9187	608958	8710	54712	15668	84821	33921
14621	89253	75176924	5725827	520314	38642	15560	30022	55824	82289	29546	17687	3820	77634
22583	76753	15065	46702	24845	60453	12207	13536	4743	1951	146675	57224	2686	105924
5763	44529	59143	118055	192304	31231	4612	13035	15940	4978792	106954	36605	17227	2409972
6375302	29449844	41053	223721	3801	10205	20800	15952	24108	4919	6880	103833	507910	2482
5597	26823	19936	9684	19063	36302	9276	3095	151404	6131	87281	47452	5836	39538
3206	7845138	71380	5480	6540974	4803	19897	59829	8060	2700443	39990	2379	54567	482027
55724	7578	67168	10482	52977	27668	19437	37225	6112	9403	38710	50242	3458	33710
58690	226362	29535	15690	35638	28812	30013	5216	14082	7343	150897	193721	28676	138209
181040	14553	11774	5890	4611	13976	72100	134588	48916	41808	42844	32996	12064	241682
18763	1313799	9186	32344	20915	3688	123400	1139778	112452	27262	6041	32360	5709	43741
42311	31082	12446	4275	99810	68458	4424	58673	42989	4562	25548	145828	37697	79443
118923	51674	7589	302039	3167	6446	1086227	52753293	24734	344221	67905	64323	3411	3540
17333	14595	3487	34590	74497	162966	7747	47769	120221	13435	2370589	6297	17474	7668
58874896	10349	70263	57356	4731	14204	68145	9115	1838	874791	107667	101295	2682	18895
284358	17160	25681	4137	764856	23122	18658	820939	7557	52430	65038	66392	14320	3670
44753	10848	48185	4982	163165	99967	51417	37219	65514	58843	12586	69994	2699	2874
131401	32409	3336171	11362	15383	82203	79995	280347	31040	10696	829177	103773	2422	12853
107187	30554	4764	14353	16095	16728	26243	32955	55233	62877	7554971	4804	460863	53430
15343	92170	37697	2430607	24114	232405	26219	88608	26687	52498	48940660	30988	4575	8868
24993	78560	31214	5417	34082530	42646	15041	17483	153134	15559	9910	31509	5482	48535
67269	118189	689126	182855	73459	32173	46564	13488	6026	2616	277383	3460	3934	1584070
254908	88855	3742	155170	189063	50961630	61506	22616	3622	22425794	87040	104561	14489	37961
67168	489074	14021	168059	104158	20925	131503	7800	20711	19274	3390	49777	14730	35120
5102	8353	15524	357728	16397	11683	31662	46972	20036	34860	8958	418153	33281	48782
39765	7792	12289	19950	3622	28829	46730	3225	11209	4650	6862	18109	1531359	22331
219619	20288	243309	9572	3363	16549	172909	6768	217565	17045	24738	94169	5944	25044
54095	47409	8112	5278	19430	8138	9197346	15835	5823647	102920	6041	62202	290158	541493
64546	22448	200197	2947324	60280	93751	3209	24813	22130	332509	2114	3014	9501	8974
97096	6503	93003	6568	53046	13404	8279	30718	47797	14932	30262	199931	6312	2866
37304	24904	8016	43382	27005	7592	9786	19730	12452	42051	4631	15726	31795	79419
50767	14171	661460	23146	15304	89117	122479	10083	94531	5039	14402	4908	22505	26129
447367	6072	5252	8410	36886	4372	41609	11438	15074	76890	63242	44608	8085	28194
14833	123500	39799	4160	427872	72704	4452	141400	24746102	21510	3793	36310	903084	4323
325085	8833	15355	45163	267458	3834	97351	8154	251411	113288	265620	13665	99708	16484
15163	59322	176349	6909	17905	8972	36122	15230	61226	126957	10294	740805	35078	7412
106262	4527	90828	574636	68266	21536	9807	8902	7914	5049	12580	4330	6995839	10997
7036	9901	6761	14736	116579	221136	16016	613565	14258	28866	3500	26018	17721	42538
141878	2539927	607473	18656	38961	439700	9735	7642	76424	11586	11324	183036	60000	200901
9106	4682	5148	15599	100605	96702	6999444	346516	8599	48078	54318	4901	38088	2840284
35193	4785	45402	86633	46415	4722	149769	151841	740581	4014358	17823	13774	146594	5151
3745	48728	19567	30687	31172	6180	97371	3627	49339	72916	40011	4647	27948	17094
75908	20300	35992	282076	30786	2858	852381	4119	334971	54143	29171990	119225	6353	2276
33560	11845	18125	3024	16293	211870	19326	202851	13987	67563	18619	20549	5695	71649
231419	58770	20461	42215	10315	24602	6446	17459	12275	45915	10424	8334	1075593	50177
19381	68494	2196	18914	2804483	30429	3267	8501	44273	410197	192080	659636	105017	51110
8419	12001	4705	15687	6771	6370	729278	83798	15017	52942	3594	79452	2542	14688
39640	13370	11986	248031	13268	144071	22902	5806	80602	14692	657882	6039	289196	147872
112060	30470	78094	20987	59093	8940	23898	39826	12129	42990	6884	76599	5138749	49272
29029	9348	76969	14030	350222	65965	13681	49313	361593	62446	12580	24678	13212	331631
4283	8703	51196	13305	356137	17590	23007	4527	3602	5003	3621235	111176	49878	633011
7349	57999	19769	41142	3348	3657	9529	104874	16352	18018	8054	5825	30970	7476
6741	7182	8395	12128	3819	4167	13259	18796	21121	134879	52071	48540	142722	72605
736231	5317	8099	8855	37975	4333	4289	20273	55203	11722	19819	20478	28509	17786
16899	17722	224928	16208	376954	33156	7722	1392961	16839	4033208	67286	19295	11288	2674
11665	32117	28014	412035	567422	3218	7127	8216	3118	158885	16128	36989	48630	53333
3486	214440	93370	58155	1658665	534511	28319	438220	6988	86180	5720	156247	31719	4097
4068	20530	63153	2301431	48089	65857	41409	2468261	2980	46816	22346	12282	34855	7556
14145	73816	26450	29962	182075	3916	28248	7591	6706	51487	26707	6551	18160	22712
51927	3594	132498	1596489	7404	13159	68982	10963	3506	24547	24957	15199	96080	31395
431067	4364	14589	74535	20004	10107	23992	10229	57375775	323704	497334	9608	2448135	11827
869764	20465	5483	121615	142200	111038	6615	42460	54006	10392	3996434	6986	202778	8978
169864	6977	42404	22395	4339	17466	2188	2089	24144	2615	6191	7184	147488	27976
91657	5288	5750472	33380	3491	2877	25078	5128	35827	4354	11219	7925	27133	115541
19168	13195	42179	4445	2340	13549	426901	8322	2268716	62815	159077	24099	5098	17575
4075	593263	6511	62337	5665	20938	10759	44251	7350	53841	22021	13860	66711	13242
68840	55462	4307	5196	10711	102497	3138	56535	213462	11180	1214887	4975	7233	13618
823473	2950	18701	5684425	43214	11515	245108	1680289	16545	6830	178073	67957	49676	17931
7411	27755	20243	6448	15379	5450	7968	9994	8167	787254	13882	54842	3133	13212
45872	107565	221558	78956	834572	49155	115604	21135	23381	164005	5768	1419938	20583540	6636
34419	239537	737647	3610	4041	473900	3212	29135	4892	2970	342190	22541	782626	750344
4705	5478	251903	14953	4269	536553	8776	75451	9959	276916	112567	4612	31570	28377
14425	3565	3285	11825	8739	138794	29507	193901	17774	1441472	4000	52386	121429	7738
10561	4030	8341	2711206	10592	57474	34938	27504	128653	4084	11930	2110649	17720	4635866
8379	38559	2384	12250	7290	84774	2698825	47097	3286	34292	5847	21544	16848	24463
18648	1716	4219	4508	16500	2182767	3511	10765	85744	15468	62131	566324	54564	25256
10332	97043	8392	7067	4178	72787	17988	3790612	11399	505656	104207	2666	29749	735760
45206	124045	6201060	203692	31027	23223554	44657	15913	19957	8783	5905544	353723	15221	31699
3132	161872	22260	3935596	4039	41704	173024	131675	146885	2061	221799	2424	2739	11403
234494	12243	63758	115275	5205	4313	3057	4356	6564	20802	3762	88279	45743	635492
5350	16202	1453908	11171	10160	386887	81104	90143	5454	4294	35606	59450904	9780	30097
2380	171409	1955401	10434	27253	148452	93380	36802	8582	149011	504769	5909	7087	8110
53873	110707	1774314	198897	8966	56815	2815	57145	16058	7111	18584	7587	88401	5531
2630	3401	5699	183457	26346	24742	53833	5204	78786	192199	978186	12317	3364	21510
8557	188788	3104048	399871	19864	7189	11435	10204	34300	183219	763174	42671	3843	3532
7712	17104	4703	6629	67578	90454	102951	13269	79154	7804	6692	16065	488950	36942
26271	2443	58602	26527	14437	4969	4362	18524	80056	17726	3337	9883	20774	60929
50774	66351	17306	36552	670369	49922	66122	5232	10741	2539	2526	31514	66447	285026
25961	4224	14436	1267442	19470	77888	41683	13189	33447	20029	32308	3955	633036	2549
38989	97312	13424	66846	74570	45178	40958	12517	4737	48591	2251774	9326	64471	5402111
90078	5463	2198630	109333	42987	4514	8109	20032	49068	3129466	153083	483858	1282498	63108
16303	61974	1478334	34335	18955	51221	241692	18344	2710635	122921	30049	10088	26643	22274
72151	10379	23626	10482	10194	7503	76259	157899	14478	37978	239138	73508	3953	3597
35168	13685	17617	16503	23809	29838	6916	31713	3682	4727	7271	63860	50714	5304
68278	11114	24722	23808	13151	6530	43728	18395	7983	12517	53559	111671	3821	7254
4958	17585	121198	3110	1023063	434046	40996	10749	86074	4359	24745	63302	322296	127669
10063	18772	19854	32307	26530	147171	2241	19634	13369	4492	51120	26901	74185	24638
12480	19773	938346	3772	102634	59477	7132	27490	6143	20576	5226	6867	7837	3757
23230	4010	61403	17011	303092	9976	632150	13181	12871	3816	14553	270317	89253	14095
3454	5352	9570	71718	12670	222080	21498	7684	14499	4373	5920	3659	4077	4910
13408	17057	42145	126640	1803120	13496	8798	227739	22431	7888	39090	9766	54517	562670
16759	27034	146590	554517	21336	14726	16544	6688	15031	71127	3289	9476	843882	5283
850454	70713	18904	18338	46875	21666	538873	86553	136013	10490	18272	85576	7045	10882
7135	81540	12195	41876	4317	49534	20570	4594	1036640	6390	15090	24045	912364	18029
25436	5169	9250	84749	244380	1158802	1889740	57669	9848	4646	22028	43074	17746	82654195
44626	13215	4963	12311	40499	124562	23141	3491	357083	5585	31768	52070	2236198	53370
2555100	11021	4244	17422	133324	8218	63769	3467	11195	73713	65845	12988	11809	419238
4934	125417	29062	25681	74536	6028	6358	49917	15511	16000	12926	20480	7563	84616
28479	42609	12209	51193	9131	19012	30407	7149	869267	8073	38364	68015	18141	74155
18494	14283	13126	59534	20731	8143	91036	34303	128571	6061	7016	4261	5404	4726
35004	8217	19789	4402	13277	9600	60812	106286	4067	5772	50310	2885	21765	154866
1837733	52180	3427	18176	52494	119698	9703	4827	42462	7091	23163	5237	12727	170925
147356	144875	63018	12322	5731	12870	12111	12627	5482570	5199	5487	8624	9440	914804
7106	255339	219012	4373172	3715	4172	46176	56386	5831	113344	14320	39424	96370	4523
22960	469872	4857	8091	2907	24928	5787	6601	145250	24528	9925	76636	164520	5961558
4447	499840	96224	8082	68495	41230	3620	3984	19323	4759	81419	6750719	122339	137143
11530	17007	431178	4580	25762	7033	44953	15785	4024	89842	26229	3759	6386917	5986
52781	88340	209873	30206	22516	2426	28569	109177	47301	32762	595453	10133	4417	20669
36491	1869748	5631	86574	7734	6724	5932	237259	7465	70588	5877	10125	75076	2788
45800	10784	17947	1013547	30505	128982	8060	19107	3230	218435	45623	406737	13531	49431
19263	7627	326756	13715	32406	31105	8055	106760	193611	60507	759491	232090	121699	5979
662268	379468	3164	4164	54596	30202	8530	7823	212549	13124	133640	983782	7759	130293
217353	610048	8768	3878	10030	69092	10698	37080	58257	20574	128312	344696	16374	42838
91973	2949	67557	1724121	44269	12680	96981	68195	6629	3588	31832	4974	4515	60720
6493	2962	5131	138528	35469	642810	252417	35544	109848	20912	5222	3593	14122	549503
30855882	9992	20424	23543	7948	23272	8399	15325	8221	103685	2315038	43980	166636	31970
52846	4172	28972	554699	29921	6130	6660	50325	457432	474809	764093	23436	15517	129171
15957	8897105	3570	18499397	5453	211422	102914	22914970	2106418	19260	683426	28752	29546	35349
57093	18177	7268	20630	25982	13841	122198	129991	6617	23751	63872	30688	6298	36078
51722	2977	68170	14666	135906	48967	21354	86610	57585	28310	96874	935247	72860	998623
258599	25333	13675	14423	11937	11203	7600	1433977	5768	33041461	3714	4721	55275	29213
30853	8956	46726	63337	5013	16000	59614	238667	45261	7107	7095	66416	7330	22336
5821	17542	12252	467701	6734	24237	14686	269186	268175	111072	272764	65810	53258	223776
16790	3108	16333	14351	5041	4473431	313076	39785	96468	8952	31613	49800	14115	98218
20735	22651	6144	3701	31098	36373	39907	70109	8865	44215	13797	16437	9269	4180
4264	9089	94021	134463	184253	232205	4281	74223	7063	40902	94475	1982	14514	7284
12318	7334	2166	11408	175975	17406	83178	58493	9742	9891	86559	3632	75516	2541
26318	395083	2756610	26302278	3705082	19944	15666	312659	785778	3018	5428	12721	5305	3948
101884	3219	27877	4535	6500	166728	45879	15215	29691	83486	93980	11033	128133	38406
6474	8269	5746	14228	36970	722596	8476	990243	9679	2683	202931	18625	169995	12130
14319	19051	3573	2642	94943	63698	100482	29656893	5194	9932	467939	5177	2755727	92381
12642	43021	152381	382452	38618	34237	6336	956804	59617	61221	14508	43401	716479	40109
392665	9350	18031543	93207	6872	8875	152183	16939	36396	33458	363011	14367	4850	6557
7606	40810	6680	20962	49593	38991	8731	3760	8742	30467	13880	254885	4537	948109
11819	7070	4915	119822	7699	8622	256758	6736	3457	30320	20949	4596141	14020	80605
43924	16471	81540	71587	1457890	11689	5881501	41251	6475	235341	16053	1298283	6573	110903
933642	654767	3739	4197	37671	63717	95491	57891	27881710	20261	13847	6814	49808	18111
11064	118247	27754	3389	5850	21130	6536	5276	10817	23823	11746	3078	2411755	7220
1399638	8688	6345	17892	15112	16866	3878	75505	86838	767998	117718	16598	16234	335793
7170	15114	3749	92988	26052	9182	105666	166292	4905	41629	6919	3309	4257	7207
14517	9675	34849	43223	37556	887090	19929	1413641	10922	31728	5684	3734	8270	146544
2894157	22265	12258	34600	26484	19838	17896	6657141	70657	16852	116851	679822	302094	5423
58079	9296	15246	75302	22719	23989	49325	107298	656468	5362	277327	141040	12740	23092
3409	57420	233868	20538	71493	110619	7370	5601	9922	3130320	21458	65919	597719	22597
4011	19853	87469	48009	45581	10882	10679	13495	8452	13179	40505	27853	38377	4105
52334	47238	28262	8213	53940	5021	40629	7660	1870550	8340	34709	11909	136476	50748
8136	55436	62856	15019	242767	23999	5737	37722	317720	25442	7281	13256	43840	17318
55782	7135	48949	51336	6762	3944	12222	16565	22049	30570	40819	52263	10201	38989
111117	769771	1607642	158071	462110	41635	26006	5236	4416	18044	469322	2923204	23410	11108
2831	1969	38376	5193	4227	56453	34092	83735	2762	162890	8183	62815	82879	74979
403377	4609354	7031	44779	9253	82169	6639	51496	420515	54444	5747	3228	8369	109569
426676	39280	7604	11687	38281	92732	48386	121729	705723	31049	6496	269154	12862	14102
178573	91044	47313	24907	16367	42115	162052	5604	83942	15267	14655	92430	22714	9614
85195	43878	30197	59523	72643	13841	3039	4853	86973	11373	6692	13697	19906	4886
168009	3422	37774	19041	5042	45483	5089	4616	185021	4064	39103	17909	9000	50463
41054	8007	36493	12364	947175	124692	2900507	5259	54759	54563	6343337	6778	11735	4339
1653958	657670	4901	205623	152792	19263	3433	2382924	12386	6242	22574	94124	98952	1357
19375	29385	66048	8257	3599	10163	13972	31588	18846	8147	117722	20155	2561	8068
9225	250015	11739	58725	179534	12677	15469	6818642	1666120	273136	4743	123748	415967	4864
6987	209349	7285	88777	7225	8453	75118	3763	4401969	112555	92749	23866	154146	78309
4791	40658	135884	597151	5628	18737	250710	616472	129189	9255	30345	3707	15295	4363
4212	104147	49632	13852	149466	6961	87172	7648	41781	154679	10804	27116	16195	17586050
74533	26931	19559	13219	5145	20564	37765	29073	32619	3788	15927	25096	56190	4151
4565	20744	139916	28542	53598	28025	1648731	4266	23306	26698	110782	14579	17149	6209
6790344	28270	12230	7534	19338	3076	456910	30377	28301	14018	13745	9233	15883	14467
18685	17771	4806		11300	3866	12769	34210	42674	741380	81376	43129	26156	2051104
3580	6813	8350		5784	3424815	11114	19139	7669	4604	12011	519453	9449	9112
5580	8683	3714		15517	41385	153653	16211	7373	20874	13061	20558		8892
12796	31012	121446		86293	3765	10822	26080	5916	14208	14880	12109		33670
7244	11072	257966		3364002	79438	611592	50773	75818	19857	9888	43951		193727
35065	73936288	163285		17265	193078	151058	366269	19836	5457	11607	6193		6091
18919	7316			29651	26735	13393	3726	297248	7841		137354		3662
5433	13148			11212	313931	107108		18012	12763		3487807		46477
86939	3425			3899	18293	865777		115477	8430		348515		35735
87126	1739819			4085	8701	61278		100292	3124		15683		24868
13158	50004			50217	6204	5596		54002	9673		13277
174884	2724			758545	26117	140291		14818	67484640
25054	36228			6545	25854			3724
36630	6624			30413	6705			2452209
19329	13280			28390	128489			10325
	29608				25827			2982
	16385				15116			1571623
	17643				5708			3986
	5028
	7371
	107866
	12490
	129948
	13498

[truncated: 4 more sheets: Fig_4I, Fig_5B, Fig_5D+F+G, Extended_Fig_4H]
